# Supplementary material for: tRF-1:30-Gly-CCC-3 inhibits thyroid cancer via binding to PC and modulating metabolic reprogramming
Source: Life Sci Alliance. 2023 Dec 11;7(3):e202302285. doi: 10.26508/lsa.202302285 (PMC10713435; doi:10.26508/lsa.202302285)
Supplement: Supplementary file 1 [file LSA-2023-02285_SdataF1.xlsx]

## Sheet: Ca_vs_PT
#Gene biotype: tRFs #Condition pair: Ca_vs_PT Column A: tRF_ID, The ID of tRF & tiRNA. Column B: tRF_Seq, The sequence of tRF & tiRNA. Column C: Type, The type of tRF & tiRNA. Column D: tRFdb_ID, The database ID of tRFdb. Column E: MINTbase_ID, The database ID of MINTbase. Column F: Length, The length of sequence. Column G: AlignInfo, Alignment information, format (tRNA_id,tRNA_Seq,aminoacid-anti…
Annotation							DE Statistic						CPM
tRF_ID	tRF_Seq	Type	tRFdb_ID	MINTbase_ID	Length	AlignInfo	log2FC	Fold_Change	p_value	q_value	Ca_CPM	PT_CPM	418678-LCH-Ca	778206-XSJ-Ca	858924-SWD-Ca	946606-XLL-Ca	418678-LCH-PT	778206-XSJ-PT	858924-SWD-PT	946606-XLL-PT
tRF-1:15-Ala-AGC-4-M7	GGGGATGTAGCTCAG	tRF-5a	-	-	15	tRNA-Ala-AGC-4-1,GGGGATGTAGCTCAGTGGTAGAGCGCATGCTTAGCATGCATGAGGTCCCGGGTTCGATCCCCAGCATCTCCACCA,Ala-AGC,0;tRNA-Ala-CGC-1-1,GGGGATGTAGCTCAGTGGTAGAGCGCATGCTTCGCATGTATGAGGTCCCGGGTTCGATCCCCGGCATCTCCACCA,Ala-CGC,0;tRNA-Ala-CGC-2-1,GGGGATGTAGCTCAGTGGTAGAGCGCATGCTTCGCATGTATGAGGCCCCGGGTTCGATCCCCGGCATCTCCACCA,Ala-CGC,0;tRNA-Ala-CGC-3-1,GGGGATGTAGCTCAGTGGTAGAGCGCGCGCTTCGCATGTGTGAGGTCCCGGGTTCAATCCCCGGCATCTCCAC…	-5.09383	0.0292823	0.000165126	0.0186592	0.000273175	5.0941	0.826119	1.4866	0	1.97511	94.1637	1.93546	38.3636	4.51578
tRF-41:62-chrM.Ser-GCT	TAACAACATGGCTTTCTCACCA	tRF-3b	-	tRF-22-UF04QZ452	22	chrM.tRNA12-SerGCT,GAGAAAGCTCACAAGAACTGCTAACTCATGCCCCCATGTCTAACAACATGGCTTTCTCACCA,Ser-GCT,40	-4.68294	0.038931	0.00856	0.119151	-1.92332	2.75961	0	1.4866	0	0	25.7983	0.967729	1.91818	0.501753
tRF-1:15-chrM.Ser-TGA	GAAAAAGTCATGGAG	tRF-5a	-	-	15	chrM.tRNA17-SerTGA,GAAAAAGTCATGGAGGCCATGGGGTTGGCTTGAAACCAGCTTTGGGGGGTTCGATTCCTTCCTTTTTTGCCA,Ser-TGA,0	-3.91544	0.0662726	0.00808073	0.119151	-0.441146	3.4743	0.41306	0	1.04251	0	39.3424	0	6.23408	1.50526
tRF-14:27-chrM.Ser-GCT	AGAACTGCTAACTC	tRF-2	-	-	14	chrM.tRNA12-SerGCT,GAGAAAGCTCACAAGAACTGCTAACTCATGCCCCCATGTCTAACAACATGGCTTTCTCACCA,Ser-GCT,13	-3.84255	0.069707	0.0186074	0.161741	-1.2122	2.63035	0.41306	0	0	0.987553	20.6386	0	4.3159	1.00351
tRF-1:30-Gly-CCC-2	GCGCCGCTGGTGTAGTGGTATCATGCAAGA	tRF-5c	5007c	tRF-30-Q1Q89P9L8422	30	tRNA-Gly-CCC-2-1,GCGCCGCTGGTGTAGTGGTATCATGCAAGATTCCCATTCTTGCGACCCGGGTTCGATTCCCGGGCGGCGCACCA,Gly-CCC,0	-3.76552	0.07353	4.28717e-05	0.009689	4.17083	7.93635	3.71754	43.1114	3.47503	52.3403	274.107	84.6763	402.338	218.263
tRF-1:15-Gly-CCC-1-M4	GCATTGGTGGTTCAG	tRF-5a	-	-	15	tRNA-Gly-CCC-1-1,GCATTGGTGGTTCAGTGGTAGAATTCTCGCCTCCCACGCGGGAGACCCGGGTTCAATTCCCGGCCAATGCACCA,Gly-CCC,0;tRNA-Gly-GCC-2-1,GCATTGGTGGTTCAGTGGTAGAATTCTCGCCTGCCACGCGGGAGGCCCGGGTTCGATTCCCGGCCAATGCACCA,Gly-GCC,0;tRNA-Gly-GCC-3-1,GCATTGGTGGTTCAGTGGTAGAATTCTCGCCTGCCACGCGGGAGGCCCGGGTTTGATTCCCGGCCAGTGCACCA,Gly-GCC,0;tRNA-Gly-GCC-5-1,GCATTGGTGGTTCAGTGGTAGAATTCTCGCCTGCCATGCGGGCGGCCGGGCTTCGATTCCTGGCCAATGCACCA,G…	-3.44268	0.091971	0.00896267	0.119151	0.308567	3.75124	0.41306	0	0	5.92532	35.4726	4.35478	13.4273	2.00701
tRF-1:29-Gly-CCC-2	GCGCCGCTGGTGTAGTGGTATCATGCAAG	tRF-5c	-	tRF-29-Q1Q89P9L84FS	29	tRNA-Gly-CCC-2-1,GCGCCGCTGGTGTAGTGGTATCATGCAAGATTCCCATTCTTGCGACCCGGGTTCGATTCCCGGGCGGCGCACCA,Gly-CCC,0	-3.25471	0.104769	0.00068045	0.0384455	2.48918	5.74389	3.30448	7.433	1.04251	14.8133	50.3066	16.4514	83.4408	67.7366
tRF-1:16-chrM.Ser-TGA	GAAAAAGTCATGGAGG	tRF-5a	-	tRF-16-OB16900	16	chrM.tRNA17-SerTGA,GAAAAAGTCATGGAGGCCATGGGGTTGGCTTGAAACCAGCTTTGGGGGGTTCGATTCCTTCCTTTTTTGCCA,Ser-TGA,0	-3.20289	0.108601	0.0242688	0.168465	0.580231	3.78312	0.41306	2.9732	0	4.93776	49.0167	1.45159	7.67272	0
tRF-1:31-Val-CAC-3	GTTTCCGTAGTGTAGCGGTTATCACATTCGC	tRF-5c	-	tRF-31-79MP9PMNH5ISD	31	tRNA-Val-CAC-3-1,GTTTCCGTAGTGTAGCGGTTATCACATTCGCCTCACACGCGAAAGGTCCCCGGTTCGATCCCGGGCGGAAACACCA,Val-CAC,0	-3.018	0.12345	0.00254166	0.0957359	2.35917	5.37718	4.1306	4.4598	1.04251	11.8506	57.4011	11.6127	74.809	18.0631
tRF-1:15-Glu-CTC-1-M4	TCCCTGGTGGTCTAG	tRF-5a	-	-	15	tRNA-Glu-CTC-1-1,TCCCTGGTGGTCTAGTGGTTAGGATTCGGCGCTCTCACCGCCGCGGCCCGGGTTCGATTCCCGGTCAGGGAACCA,Glu-CTC,0;tRNA-Glu-CTC-2-1,TCCCTGGTGGTCTAGTGGTTAGGATTCGGCGCTCTCACCGCCGCGGCCCGGGTTCGATTCCCGGTCAGGAAACCA,Glu-CTC,0;tRNA-Glu-TTC-3-1,TCCCTGGTGGTCTAGTGGCTAGGATTCGGCGCTTTCACCGCCGCGGCCCGGGTTCGATTCCCGGCCAGGGAACCA,Glu-TTC,0;tRNA-Glu-TTC-4-1,TCCCTGGTGGTCTAGTGGCTAGGATTCGGCGCTTTCACCGCCGCGGCCCGGGTTCGATTCCCGGTCAGGGAAC…	-2.96037	0.128481	0.0206513	0.166685	0.209909	3.17028	0.826119	1.4866	0.347503	1.97511	25.1533	2.41932	8.15226	1.50526
tRF-1:31-Val-AAC-2	GTTTCCGTAGTGTAGTGGTCATCACGTTCGC	tRF-5c	5026c	tRF-31-79MP9P9MH57SD	31	tRNA-Val-AAC-2-1,GTTTCCGTAGTGTAGTGGTCATCACGTTCGCCTAACACGCGAAAGGTCCCCGGTTCGAAACCGGGCGGAAACACCA,Val-AAC,0	-2.44018	0.184261	0.0277489	0.168465	1.03244	3.47262	0.41306	1.4866	1.39001	5.92532	5.15965	3.38705	22.5386	12.0421
tRF-1:30-Gly-CCC-1-M4	GCATTGGTGGTTCAGTGGTAGAATTCTCGC	tRF-5c	-	tRF-30-PNR8YP9LON4V	30	tRNA-Gly-CCC-1-1,GCATTGGTGGTTCAGTGGTAGAATTCTCGCCTCCCACGCGGGAGACCCGGGTTCAATTCCCGGCCAATGCACCA,Gly-CCC,0;tRNA-Gly-GCC-2-1,GCATTGGTGGTTCAGTGGTAGAATTCTCGCCTGCCACGCGGGAGGCCCGGGTTCGATTCCCGGCCAATGCACCA,Gly-GCC,0;tRNA-Gly-GCC-3-1,GCATTGGTGGTTCAGTGGTAGAATTCTCGCCTGCCACGCGGGAGGCCCGGGTTTGATTCCCGGCCAGTGCACCA,Gly-GCC,0;tRNA-Gly-GCC-5-1,GCATTGGTGGTTCAGTGGTAGAATTCTCGCCTGCCATGCGGGCGGCCGGGCTTCGATTCCTGGCCAATGCACCA,G…	-2.31935	0.200358	0.00163151	0.0737441	14.8336	17.1529	21140.4	39380	12607.1	45935	155149	87665.6	194119	163664
tRF-1:30-Gly-CCC-3	GCATTGGTGGTTCAATGGTAGAATTCTCGC	tRF-5c	-	tRF-30-PNR8YO9LON4V	30	tRNA-Gly-CCC-3-1,GCATTGGTGGTTCAATGGTAGAATTCTCGCCTCCCACGCAGGAGACCCAGGTTCGATTCCTGGCCAATGCACCA,Gly-CCC,0	-2.30989	0.201676	0.00482626	0.119151	4.67382	6.98371	19.8269	34.1918	11.8151	33.5768	153.5	70.6442	163.525	134.47
tRF-1:32-Val-CAC-3	GTTTCCGTAGTGTAGCGGTTATCACATTCGCC	tRF-5c	-	tRF-32-79MP9PMNH5ISJ	32	tRNA-Val-CAC-3-1,GTTTCCGTAGTGTAGCGGTTATCACATTCGCCTCACACGCGAAAGGTCCCCGGTTCGATCCCGGGCGGAAACACCA,Val-CAC,0	-2.23069	0.213057	0.0108414	0.128956	5.33279	7.56348	29.7403	37.165	16.6802	79.9918	264.432	60.4831	349.109	57.1998
tRF-1:30-Gly-GCC-4	GCATAGGTGGTTCAGTGGTAGAATTCTTGC	tRF-5c	-	-	30	tRNA-Gly-GCC-4-1,GCATAGGTGGTTCAGTGGTAGAATTCTTGCCTGCCACGCAGGAGGCCCAGGTTTGATTCCTGGCCCATGCACCA,Gly-GCC,0	-2.20757	0.216498	0.00684626	0.119151	4.87846	7.08603	22.3052	29.732	14.9426	46.415	141.89	67.741	178.87	174.61
tRF-1:32-Val-AAC-2	GTTTCCGTAGTGTAGTGGTCATCACGTTCGCC	tRF-5c	-	tRF-32-79MP9P9MH57SJ	32	tRNA-Val-AAC-2-1,GTTTCCGTAGTGTAGTGGTCATCACGTTCGCCTAACACGCGAAAGGTCCCCGGTTCGAAACCGGGCGGAAACACCA,Val-AAC,0	-2.206	0.216735	0.0107804	0.128956	6.34202	8.54801	49.9802	53.5176	43.0904	190.598	365.045	103.547	806.594	138.986
tRF-1:30-Gln-CTG-1-M3	GGTTCCATGGTGTAATGGTTAGCACTCTGG	tRF-5c	-	tRF-30-R9J89O9NF5W8	30	tRNA-Gln-CTG-1-1,GGTTCCATGGTGTAATGGTTAGCACTCTGGACTCTGAATCCAGCGATCCGAGTTCAAATCTCGGTGGAACCTCCA,Gln-CTG,0;tRNA-Gln-CTG-2-1,GGTTCCATGGTGTAATGGTTAGCACTCTGGACTCTGAATCCAGCGATCCGAGTTCAAGTCTCGGTGGAACCTCCA,Gln-CTG,0;tRNA-Gln-CTG-5-1,GGTTCCATGGTGTAATGGTTAGCACTCTGGACTCTGAATCCGGTAATCCGAGTTCAAATCTCGGTGGAACCTCCA,Gln-CTG,0	-2.08754	0.235281	0.0718154	0.275089	1.03099	3.11853	0.826119	0	1.04251	6.91287	5.80461	2.41932	4.3159	27.0947
tRF-1:15-Ser-GCT-1-M5	GACGAGGTGGCCGAG	tRF-5a	-	-	15	tRNA-Ser-GCT-1-1,GACGAGGTGGCCGAGTGGTTAAGGCGATGGACTGCTAATCCATTGTGCTCTGCACGCGTGGGTTCGAATCCCACCCTCGTCGCCA,Ser-GCT,0;tRNA-Ser-GCT-2-1,GACGAGGTGGCCGAGTGGTTAAGGCGATGGACTGCTAATCCATTGTGCTCTGCACGCGTGGGTTCGAATCCCACCTTCGTCGCCA,Ser-GCT,0;tRNA-Ser-GCT-3-1,GACGAGGTGGCCGAGTGGTTAAGGCGATGGACTGCTAATCCATTGTGCTTTGCACGCGTGGGTTCGAATCCCATCCTCGTCGCCA,Ser-GCT,0;tRNA-Ser-GCT-4-1,GACGAGGTGGCCGAGTGGTTAAGGCGATGGACTGCTAATCCAT…	-2.07903	0.236674	0.0679471	0.269404	1.68574	3.76476	2.89142	0	1.39001	6.91287	19.9937	3.38705	25.4159	3.51227
tRF-1:14-chrM.Gln-TTG	TAGGATGGGGTGTG	tRF-5a	-	-	14	chrM.tRNA22-GlnTTG,TAGGATGGGGTGTGATAGGTGGCACGGAGAATTTTGGATTCTCAGGGATGGGTTCGATTCTCATAGTCCTAGCCA,Gln-TTG,0	-2.00626	0.248917	0.093378	0.297231	1.46054	3.4668	4.1306	0	1.04251	0.987553	20.6386	1.45159	13.4273	10.0351
tRF-+1:T26-Ser-GCT-4-3	GCTAAGGAAGTCCTGTGCTCAGTTTT	tRF-1	1003	-	26	pre_tRNA-Ser-GCT-4-3,GAGATGCGGAGGGCAGTCTGAACAGCGAGGGCTGTCTGCAGACGAGGTGGCCGAGTGGTTAAGGCGATGGACTGCTAATCCATTGTGCTCTGCACGCGTGGGTTCGAATCCCATCCTCGTCGGCTAAGGAAGTCCTGTGCTCAGTTTTGTAGCATCAAAACT,Ser-GCT,122	-1.90435	0.267137	0.0850346	0.286833	1.74194	3.64629	1.23918	7.433	0	9.87553	29.668	4.35478	4.79545	16.5578
tiRNA-1:35-chrM.Phe-GAA	GTTTATGTAGCTTACCTCCTCAAAGCAATACACTG	tiRNA-5	-	-	35	chrM.tRNA1-PheGAA,GTTTATGTAGCTTACCTCCTCAAAGCAATACACTGAAAATGTTTAGACGGGCTCACATCACCCCATAAACACCA,Phe-GAA,0	-1.88077	0.271539	0.132922	0.366347	0.912951	2.79372	0.826119	0	1.04251	5.92532	21.9285	2.41932	4.3159	0.501753
tRF-1:15-chrM.Gln-TTG	TAGGATGGGGTGTGA	tRF-5a	-	-	15	chrM.tRNA22-GlnTTG,TAGGATGGGGTGTGATAGGTGGCACGGAGAATTTTGGATTCTCAGGGATGGGTTCGATTCTCATAGTCCTAGCCA,Gln-TTG,0	-1.82629	0.281989	0.0988924	0.302023	1.92013	3.74642	1.23918	11.8928	2.08502	2.96266	43.2121	1.45159	6.23408	7.02454
tRF-1:30-Gly-GCC-1	GCATGGGTGGTTCAGTGGTAGAATTCTCGC	tRF-5c	-	tRF-30-P4R8YP9LON4V	30	tRNA-Gly-GCC-1-1,GCATGGGTGGTTCAGTGGTAGAATTCTCGCCTGCCACGCGGGAGGCCCGGGTTCGATTCCCGGCCCATGCACCA,Gly-GCC,0	-1.82222	0.282786	0.0160879	0.151495	11.4135	13.2357	1935.18	3778.94	1310.78	3976.88	7981.34	4857.03	16894.8	8495.18
tRF-1:31-Glu-TTC-1	TCCCATATGGTCTAGCGGTTAGGATTCCTGG	tRF-5c	-	tRF-31-86V8WPMN1E8Y0	31	tRNA-Glu-TTC-1-1,TCCCATATGGTCTAGCGGTTAGGATTCCTGGTTTTCACCCAGGTGGCCCGGGTTCGACTCCCGGTATGGGAACCA,Glu-TTC,0	-1.68884	0.310176	0.0233916	0.168465	8.00217	9.69101	123.918	505.444	143.866	367.37	528.864	562.251	747.131	1779.22
tRF-1:30-Glu-CTC-1-M2	TCCCTGGTGGTCTAGTGGTTAGGATTCGGC	tRF-5c	-	tRF-30-87R8WP9N1EWJ	30	tRNA-Glu-CTC-1-1,TCCCTGGTGGTCTAGTGGTTAGGATTCGGCGCTCTCACCGCCGCGGCCCGGGTTCGATTCCCGGTCAGGGAACCA,Glu-CTC,0;tRNA-Glu-CTC-2-1,TCCCTGGTGGTCTAGTGGTTAGGATTCGGCGCTCTCACCGCCGCGGCCCGGGTTCGATTCCCGGTCAGGAAACCA,Glu-CTC,0	-1.67946	0.312199	0.026764	0.168465	10.5052	12.1847	1212.74	1403.35	485.81	2666.39	3943.26	2470.61	5779.47	7383.8
tRF-1:31-His-GTG-1	GCCGTGATCGTATAGTGGTTAGTACTCTGCG	tRF-5c	-	tRF-31-PW5SVP9N15WV0	31	tRNA-His-GTG-1-1,GCCGTGATCGTATAGTGGTTAGTACTCTGCGTTGTGGCCGCAGCAACCTCGGTTCGAATCCGAGTCACGGCACCA,His-GTG,0	-1.6252	0.324165	0.0312137	0.174593	9.11661	10.7418	443.213	426.654	318.313	843.37	2596.6	945.955	1855.36	1773.19
tRF-1:14-Val-CAC-2	GCTTCTGTAGTGTA	tRF-5a	-	-	14	tRNA-Val-CAC-2-1,GCTTCTGTAGTGTAGTGGTTATCACGTTCGCCTCACACGCGAAAGGTCCCCGGTTCGAAACCGGGCAGAAGCACCA,Val-CAC,0	-1.54232	0.343334	0.136404	0.366991	2.05144	3.59376	1.65224	1.4866	3.82254	8.88798	15.479	2.41932	21.1	8.5298
tRF-1:32-Val-AAC-1-M6	GTTTCCGTAGTGTAGTGGTTATCACGTTCGCC	tRF-5c	-	tRF-32-79MP9P9NH57SJ	32	tRNA-Val-AAC-1-1,GTTTCCGTAGTGTAGTGGTTATCACGTTCGCCTAACACGCGAAAGGTCCCCGGTTCGAAACCGGGCGGAAACACCA,Val-AAC,0;tRNA-Val-AAC-3-1,GTTTCCGTAGTGTAGTGGTTATCACGTTCGCCTAACACGCGAAAGGTCCCTGGATCAAAACCAGGCGGAAACACCA,Val-AAC,0;tRNA-Val-AAC-4-1,GTTTCCGTAGTGTAGTGGTTATCACGTTCGCCTAACACGCGAAAGGTCCGCGGTTCGAAACCGGGCGGAAACACCA,Val-AAC,0;tRNA-Val-CAC-1-1,GTTTCCGTAGTGTAGTGGTTATCACGTTCGCCTCACACGCGAAAGGTCCCCGGTTCGAAACCGGGCGGAA…	-1.53991	0.343907	0.059202	0.246502	9.12203	10.6619	337.057	298.807	248.117	1528.73	2821.04	660.959	2365.59	623.177
tRF-1:16-Gly-CCC-1-M4	GCATTGGTGGTTCAGT	tRF-5a	-	tRF-16-PNR8YPE	16	tRNA-Gly-CCC-1-1,GCATTGGTGGTTCAGTGGTAGAATTCTCGCCTCCCACGCGGGAGACCCGGGTTCAATTCCCGGCCAATGCACCA,Gly-CCC,0;tRNA-Gly-GCC-2-1,GCATTGGTGGTTCAGTGGTAGAATTCTCGCCTGCCACGCGGGAGGCCCGGGTTCGATTCCCGGCCAATGCACCA,Gly-GCC,0;tRNA-Gly-GCC-3-1,GCATTGGTGGTTCAGTGGTAGAATTCTCGCCTGCCACGCGGGAGGCCCGGGTTTGATTCCCGGCCAGTGCACCA,Gly-GCC,0;tRNA-Gly-GCC-5-1,GCATTGGTGGTTCAGTGGTAGAATTCTCGCCTGCCATGCGGGCGGCCGGGCTTCGATTCCTGGCCAATGCACCA,G…	-1.52867	0.346596	0.091435	0.297231	4.0158	5.54447	14.044	20.8124	8.34008	14.8133	83.8444	19.3546	68.5749	14.0491
tRF-+1:T16-chrM.Glu-TTC	ATGATGTATGCTTTGT	tRF-1	-	-	16	pre_chrM.tRNA16-GluTTC,TTTTATTAGGGGGTTAATTTTGCGTATTGGGGTCATTGGTGTTCTTGTAGTTGAAATACAACGATGGTTTTTCATATCATTGGTCGTGGTTGTAGTCCGTGCGAGAATAATGATGTATGCTTTGTTTCTGTTGAGTGTGGGTTTAGTAA,Glu-TTC,109	-1.52769	0.346831	0.15695	0.381574	2.76917	4.29686	0	20.8124	1.73752	18.7635	49.0167	8.2257	18.2227	6.02103
tRF-+1:T15-Asp-GTC-2-6	GAGGCTTAAACTTTT	tRF-1	1028	-	15	pre_tRNA-Asp-GTC-2-6,CTTCACAGGGATTTCCTAAGAGCTCCATTTTCACGTCAATTCCTCGTTAGTATAGTGGTGAGTATCCCCGCCTGTCACGCGGGAGACCGGGGTTCGATTCCCCGACGGGGAGGAGGCTTAAACTTTTTTTTAGAAAAGCACACTTCCGGTAA,Asp-GTC,112	-1.52002	0.348682	0.181125	0.417695	2.15365	3.67366	0.41306	2.9732	0	23.7013	19.3487	6.29024	7.19317	23.5824
tRF-1:31-Glu-TTC-3-M2	TCCCTGGTGGTCTAGTGGCTAGGATTCGGCG	tRF-5c	-	-	31	tRNA-Glu-TTC-3-1,TCCCTGGTGGTCTAGTGGCTAGGATTCGGCGCTTTCACCGCCGCGGCCCGGGTTCGATTCCCGGCCAGGGAACCA,Glu-TTC,0;tRNA-Glu-TTC-4-1,TCCCTGGTGGTCTAGTGGCTAGGATTCGGCGCTTTCACCGCCGCGGCCCGGGTTCGATTCCCGGTCAGGGAACCA,Glu-TTC,0	-1.49086	0.355799	0.0824303	0.286833	4.4852	5.97607	23.1313	11.8928	10.4251	27.6515	74.815	28.0641	70.0135	93.326
tRF-1:30-Glu-TTC-3-M2	TCCCTGGTGGTCTAGTGGCTAGGATTCGGC	tRF-5c	-	tRF-30-87R8WP9I1EWJ	30	tRNA-Glu-TTC-3-1,TCCCTGGTGGTCTAGTGGCTAGGATTCGGCGCTTTCACCGCCGCGGCCCGGGTTCGATTCCCGGCCAGGGAACCA,Glu-TTC,0;tRNA-Glu-TTC-4-1,TCCCTGGTGGTCTAGTGGCTAGGATTCGGCGCTTTCACCGCCGCGGCCCGGGTTCGATTCCCGGTCAGGGAACCA,Glu-TTC,0	-1.41962	0.373811	0.103689	0.310971	3.90702	5.32664	15.6963	11.8928	5.56006	17.776	33.5377	23.2255	46.0363	67.2349
tRF-1:31-Glu-CTC-1-M2	TCCCTGGTGGTCTAGTGGTTAGGATTCGGCG	tRF-5c	5030c	tRF-31-87R8WP9N1EWJ0	31	tRNA-Glu-CTC-1-1,TCCCTGGTGGTCTAGTGGTTAGGATTCGGCGCTCTCACCGCCGCGGCCCGGGTTCGATTCCCGGTCAGGGAACCA,Glu-CTC,0;tRNA-Glu-CTC-2-1,TCCCTGGTGGTCTAGTGGTTAGGATTCGGCGCTCTCACCGCCGCGGCCCGGGTTCGATTCCCGGTCAGGAAACCA,Glu-CTC,0	-1.41671	0.374566	0.0578343	0.246502	11.5432	12.9599	2771.63	2314.64	1288.2	4311.66	9240.94	4633.49	8928.16	10773.6
tRF-1:31-Val-AAC-1-M6	GTTTCCGTAGTGTAGTGGTTATCACGTTCGC	tRF-5c	5027c	tRF-31-79MP9P9NH57SD	31	tRNA-Val-AAC-1-1,GTTTCCGTAGTGTAGTGGTTATCACGTTCGCCTAACACGCGAAAGGTCCCCGGTTCGAAACCGGGCGGAAACACCA,Val-AAC,0;tRNA-Val-AAC-3-1,GTTTCCGTAGTGTAGTGGTTATCACGTTCGCCTAACACGCGAAAGGTCCCTGGATCAAAACCAGGCGGAAACACCA,Val-AAC,0;tRNA-Val-AAC-4-1,GTTTCCGTAGTGTAGTGGTTATCACGTTCGCCTAACACGCGAAAGGTCCGCGGTTCGAAACCGGGCGGAAACACCA,Val-AAC,0;tRNA-Val-CAC-1-1,GTTTCCGTAGTGTAGTGGTTATCACGTTCGCCTCACACGCGAAAGGTCCCCGGTTCGAAACCGGGCGGAA…	-1.37329	0.386011	0.117201	0.339582	4.07013	5.44341	6.60895	8.9196	4.86505	64.1909	51.5965	26.6126	55.6272	45.6595
tRF-1:31-Glu-TTC-2	TCCCACATGGTCTAGCGGTTAGGATTCCTGG	tRF-5c	5028c	tRF-31-86J8WPMN1E8Y0	31	tRNA-Glu-TTC-2-1,TCCCACATGGTCTAGCGGTTAGGATTCCTGGTTTTCACCCAGGCGGCCCGGGTTCGACTCCCGGTGTGGGAACCA,Glu-TTC,0	-1.27341	0.413682	0.0926468	0.297231	9.68352	10.9569	541.934	1409.3	550.793	661.66	1084.82	1289.98	1541.26	4942.77
tRF-1:31-Val-CAC-2	GCTTCTGTAGTGTAGTGGTTATCACGTTCGC	tRF-5c	5009c	tRF-31-Q99P9P9NH57SD	31	tRNA-Val-CAC-2-1,GCTTCTGTAGTGTAGTGGTTATCACGTTCGCCTCACACGCGAAAGGTCCCCGGTTCGAAACCGGGCAGAAGCACCA,Val-CAC,0	-1.26309	0.416651	0.13594	0.366991	5.1746	6.43769	24.7836	22.299	15.9852	85.9171	108.353	31.9351	141.945	62.7191
tRF-+1:T25-Ser-GCT-4-3	GCTAAGGAAGTCCTGTGCTCAGTTT	tRF-1	-	-	25	pre_tRNA-Ser-GCT-4-3,GAGATGCGGAGGGCAGTCTGAACAGCGAGGGCTGTCTGCAGACGAGGTGGCCGAGTGGTTAAGGCGATGGACTGCTAATCCATTGTGCTCTGCACGCGTGGGTTCGAATCCCATCCTCGTCGGCTAAGGAAGTCCTGTGCTCAGTTTTGTAGCATCAAAACT,Ser-GCT,122	-1.22876	0.426683	0.262052	0.53652	2.23947	3.46823	0.41306	5.9464	0.347503	21.7262	18.7037	5.80637	3.35681	22.0771
tRF-1:30-Glu-TTC-1	TCCCATATGGTCTAGCGGTTAGGATTCCTG	tRF-5c	-	tRF-30-86V8WPMN1E8Y	30	tRNA-Glu-TTC-1-1,TCCCATATGGTCTAGCGGTTAGGATTCCTGGTTTTCACCCAGGTGGCCCGGGTTCGACTCCCGGTATGGGAACCA,Glu-TTC,0	-1.20264	0.434478	0.132544	0.366347	5.01008	6.21272	16.5224	44.598	23.2827	47.4025	54.1764	71.612	40.2818	167.084
tRF-1:31-Gly-CCC-1-M4	GCATTGGTGGTTCAGTGGTAGAATTCTCGCC	tRF-5c	5004c	tRF-31-PNR8YP9LON4VD	31	tRNA-Gly-CCC-1-1,GCATTGGTGGTTCAGTGGTAGAATTCTCGCCTCCCACGCGGGAGACCCGGGTTCAATTCCCGGCCAATGCACCA,Gly-CCC,0;tRNA-Gly-GCC-2-1,GCATTGGTGGTTCAGTGGTAGAATTCTCGCCTGCCACGCGGGAGGCCCGGGTTCGATTCCCGGCCAATGCACCA,Gly-GCC,0;tRNA-Gly-GCC-3-1,GCATTGGTGGTTCAGTGGTAGAATTCTCGCCTGCCACGCGGGAGGCCCGGGTTTGATTCCCGGCCAGTGCACCA,Gly-GCC,0;tRNA-Gly-GCC-5-1,GCATTGGTGGTTCAGTGGTAGAATTCTCGCCTGCCATGCGGGCGGCCGGGCTTCGATTCCTGGCCAATGCACCA,G…	-1.18578	0.439588	0.084994	0.286833	17.7366	18.9224	137302	270652	135808	328424	493919	459634	576348	541600
tRF-1:31-Gly-CCC-3	GCATTGGTGGTTCAATGGTAGAATTCTCGCC	tRF-5c	-	-	31	tRNA-Gly-CCC-3-1,GCATTGGTGGTTCAATGGTAGAATTCTCGCCTCCCACGCAGGAGACCCAGGTTCGATTCCTGGCCAATGCACCA,Gly-CCC,0	-1.17059	0.44424	0.108232	0.317667	7.50457	8.67516	126.396	194.745	106.684	277.502	443.73	362.898	477.147	415.953
tRF-1:31-Gly-GCC-4	GCATAGGTGGTTCAGTGGTAGAATTCTTGCC	tRF-5c	-	-	31	tRNA-Gly-GCC-4-1,GCATAGGTGGTTCAGTGGTAGAATTCTTGCCTGCCACGCAGGAGGCCCAGGTTTGATTCCTGGCCCATGCACCA,Gly-GCC,0	-1.13079	0.456667	0.121636	0.347972	7.2782	8.40899	106.569	167.986	110.506	189.61	369.56	269.996	368.77	422.978
tRF-1:31-Gly-TCC-1	GCGTTGGTGGTATAGTGGTTAGCATAGCTGC	tRF-5c	-	tRF-31-QNR8VP9NFQFYD	31	tRNA-Gly-TCC-1-1,GCGTTGGTGGTATAGTGGTTAGCATAGCTGCCTTCCAAGCAGTTGACCCGGGTTCGATTCCCGGCCAACGCACCA,Gly-TCC,0	-1.09105	0.469419	0.179279	0.417695	5.45993	6.55099	39.6537	41.6248	20.8502	55.303	94.1637	42.5801	122.763	130.456
tRF-1:30-His-GTG-1	GCCGTGATCGTATAGTGGTTAGTACTCTGC	tRF-5c	-	tRF-30-PW5SVP9N15WV	30	tRNA-His-GTG-1-1,GCCGTGATCGTATAGTGGTTAGTACTCTGCGTTGTGGCCGCAGCAACCTCGGTTCGAATCCGAGTCACGGCACCA,His-GTG,0	-1.07443	0.47486	0.15587	0.381574	6.96516	8.03959	109.874	123.388	55.9481	169.859	200.581	190.643	270.463	467.634
tRF-1:16-Ala-AGC-4-M7	GGGGATGTAGCTCAGT	tRF-5a	-	tRF-16-R29P4PE	16	tRNA-Ala-AGC-4-1,GGGGATGTAGCTCAGTGGTAGAGCGCATGCTTAGCATGCATGAGGTCCCGGGTTCGATCCCCAGCATCTCCACCA,Ala-AGC,0;tRNA-Ala-CGC-1-1,GGGGATGTAGCTCAGTGGTAGAGCGCATGCTTCGCATGTATGAGGTCCCGGGTTCGATCCCCGGCATCTCCACCA,Ala-CGC,0;tRNA-Ala-CGC-2-1,GGGGATGTAGCTCAGTGGTAGAGCGCATGCTTCGCATGTATGAGGCCCCGGGTTCGATCCCCGGCATCTCCACCA,Ala-CGC,0;tRNA-Ala-CGC-3-1,GGGGATGTAGCTCAGTGGTAGAGCGCGCGCTTCGCATGTGTGAGGTCCCGGGTTCAATCCCCGGCATCTCCAC…	-1.04733	0.483864	0.365946	0.621833	1.91047	2.9578	4.1306	1.4866	1.04251	5.92532	24.5083	1.93546	3.83636	3.01052
tRF-1:29-Gly-GCC-4	GCATAGGTGGTTCAGTGGTAGAATTCTTG	tRF-5c	-	-	29	tRNA-Gly-GCC-4-1,GCATAGGTGGTTCAGTGGTAGAATTCTTGCCTGCCACGCAGGAGGCCCAGGTTTGATTCCTGGCCCATGCACCA,Gly-GCC,0	-1.03595	0.487696	0.32528	0.578987	2.77213	3.80807	7.43507	8.9196	2.43252	3.95021	3.22478	5.80637	10.0704	44.1543
tRF-1:32-Val-CAC-2	GCTTCTGTAGTGTAGTGGTTATCACGTTCGCC	tRF-5c	-	tRF-32-Q99P9P9NH57SJ	32	tRNA-Val-CAC-2-1,GCTTCTGTAGTGTAGTGGTTATCACGTTCGCCTCACACGCGAAAGGTCCCCGGTTCGAAACCGGGCAGAAGCACCA,Val-CAC,0	-1.00407	0.498592	0.235434	0.511008	9.89372	10.8978	646.851	338.945	471.215	2411.6	3284.12	615.476	3113.2	475.662
tiRNA-1:34-Asp-GTC-2	TCCTCGTTAGTATAGTGGTGAGTATCCCCGCCTG	tiRNA-5	-	tRF-34-897PVP941QKS1P	34	tRNA-Asp-GTC-2-1,TCCTCGTTAGTATAGTGGTGAGTATCCCCGCCTGTCACGCGGGAGACCGGGGTTCGATTCCCCGACGGGGAGCCA,Asp-GTC,0	-0.981868	0.506324	0.271047	0.542095	4.64449	5.62636	29.7403	14.866	11.8151	15.8008	52.8864	17.903	45.5568	98.3436
tRF-1:31-Pro-AGG-1-M5	GGCTCGTTGGTCTAGGGGTATGATTCTCGCT	tRF-5c	-	tRF-31-6978WPRLXN4VE	31	tRNA-Pro-AGG-1-1,GGCTCGTTGGTCTAGGGGTATGATTCTCGCTTAGGATGCGAGAGGTCCCGGGTTCAAATCCCGGACGAGCCCCCA,Pro-AGG,0;tRNA-Pro-AGG-2-1,GGCTCGTTGGTCTAGGGGTATGATTCTCGCTTAGGGTGCGAGAGGTCCCGGGTTCAAATCCCGGACGAGCCCCCA,Pro-AGG,0;tRNA-Pro-CGG-1-1,GGCTCGTTGGTCTAGGGGTATGATTCTCGCTTCGGGTGCGAGAGGTCCCGGGTTCAAATCCCGGACGAGCCCCCA,Pro-CGG,0;tRNA-Pro-CGG-2-1,GGCTCGTTGGTCTAGGGGTATGATTCTCGCTTCGGGTGTGAGAGGTCCCGGGTTCAAATCCCGGACGAGCCCC…	-0.973369	0.509315	0.244952	0.514947	4.7322	5.70557	23.9575	34.1918	12.5101	24.6888	36.1176	87.0956	23.9772	84.2945
tRF-1:32-Gly-TCC-1	GCGTTGGTGGTATAGTGGTTAGCATAGCTGCC	tRF-5c	-	tRF-32-QNR8VP9NFQFYJ	32	tRNA-Gly-TCC-1-1,GCGTTGGTGGTATAGTGGTTAGCATAGCTGCCTTCCAAGCAGTTGACCCGGGTTCGATTCCCGGCCAACGCACCA,Gly-TCC,0	-0.880895	0.54303	0.238478	0.511008	8.28429	9.16519	235.857	309.213	211.977	361.444	819.74	461.123	724.113	336.174
tRF-1:31-Gly-TCC-2	GCGTTGGTGGTATAGTGGTGAGCATAGCTGC	tRF-5c	-	-	31	tRNA-Gly-TCC-2-1,GCGTTGGTGGTATAGTGGTGAGCATAGCTGCCTTCCAAGCAGTTGACCCGGGTTCGATTCCCGGCCAACGCACCA,Gly-TCC,0	-0.794855	0.576401	0.382222	0.627407	4.53403	5.32888	27.675	22.299	3.47503	25.6764	31.6029	14.5159	58.5045	61.2139
tRF-1:32-Gly-TCC-2	GCGTTGGTGGTATAGTGGTGAGCATAGCTGCC	tRF-5c	-	tRF-32-QNR8VP94FQFYJ	32	tRNA-Gly-TCC-2-1,GCGTTGGTGGTATAGTGGTGAGCATAGCTGCCTTCCAAGCAGTTGACCCGGGTTCGATTCCCGGCCAACGCACCA,Gly-TCC,0	-0.791089	0.577908	0.309991	0.56808	7.2698	8.06089	153.245	148.66	59.7706	178.747	422.447	165.482	338.079	163.571
tRF-54:71-chrM.Pro-TGG	AGACTTTTTCTCTGACCA	tRF-3a	-	tRF-18-FIZ9WUD2	18	chrM.tRNA15-ProTGG,CAGAGAATAGTTTAAATTAGAATCTTAGCTTTGGGTGCTAATGGTGGAGTTAAAGACTTTTTCTCTGACCA,Pro-TGG,53	-0.741879	0.59796	0.399797	0.640809	4.3685	5.11038	11.1526	25.2722	10.4251	43.4523	99.3233	21.29	7.67272	24.0841
tRF-1:30-Lys-TTT-3-M2	GCCCGGATAGCTCAGTCGGTAGAGCATCAG	tRF-5c	-	tRF-30-PS5P4PW3FJHP	30	tRNA-Lys-TTT-3-1,GCCCGGATAGCTCAGTCGGTAGAGCATCAGACTTTTAATCTGAGGGTCCAGGGTTCAAGTCCCTGTTCGGGCGCCA,Lys-TTT,0;tRNA-Lys-TTT-5-1,GCCCGGATAGCTCAGTCGGTAGAGCATCAGACTTTTAATCTGAGGGTCCGGGGTTCAAGTCCCTGTTCGGGCGCCA,Lys-TTT,0	-0.733226	0.601557	0.372836	0.624155	4.8649	5.59813	24.7836	29.732	15.9852	33.5768	70.9452	57.5799	44.1181	30.1052
tRF-1:32-Asp-GTC-2	TCCTCGTTAGTATAGTGGTGAGTATCCCCGCC	tRF-5c	5032c	-	32	tRNA-Asp-GTC-2-1,TCCTCGTTAGTATAGTGGTGAGTATCCCCGCCTGTCACGCGGGAGACCGGGGTTCGATTCCCCGACGGGGAGCCA,Asp-GTC,0	-0.712752	0.610155	0.444325	0.687391	4.32981	5.04256	21.8922	7.433	7.29757	29.6266	20.6386	7.74183	43.6386	67.2349
tRF-1:31-Gly-GCC-1	GCATGGGTGGTTCAGTGGTAGAATTCTCGCC	tRF-5c	5003c	tRF-31-P4R8YP9LON4VD	31	tRNA-Gly-GCC-1-1,GCATGGGTGGTTCAGTGGTAGAATTCTCGCCTGCCACGCGGGAGGCCCGGGTTCGATTCCCGGCCCATGCACCA,Gly-GCC,0	-0.633657	0.644541	0.376121	0.625025	14.1309	14.7645	10590	21493.3	12120.2	27495.4	23144.3	19284.9	45715	22885.5
tRF-1:29-Gly-CCC-1-M4	GCATTGGTGGTTCAGTGGTAGAATTCTCG	tRF-5c	-	tRF-29-PNR8YP9LONHK	29	tRNA-Gly-CCC-1-1,GCATTGGTGGTTCAGTGGTAGAATTCTCGCCTCCCACGCGGGAGACCCGGGTTCAATTCCCGGCCAATGCACCA,Gly-CCC,0;tRNA-Gly-GCC-2-1,GCATTGGTGGTTCAGTGGTAGAATTCTCGCCTGCCACGCGGGAGGCCCGGGTTCGATTCCCGGCCAATGCACCA,Gly-GCC,0;tRNA-Gly-GCC-3-1,GCATTGGTGGTTCAGTGGTAGAATTCTCGCCTGCCACGCGGGAGGCCCGGGTTTGATTCCCGGCCAGTGCACCA,Gly-GCC,0;tRNA-Gly-GCC-5-1,GCATTGGTGGTTCAGTGGTAGAATTCTCGCCTGCCATGCGGGCGGCCGGGCTTCGATTCCTGGCCAATGCACCA,G…	-0.630272	0.646055	0.425201	0.66733	11.2097	11.84	2472.57	2787.37	1193.67	1104.08	1251.22	3405.44	3117.04	8389.31
tRF-1:29-Glu-CTC-1-M2	TCCCTGGTGGTCTAGTGGTTAGGATTCGG	tRF-5c	-	tRF-29-87R8WP9N1EJ4	29	tRNA-Glu-CTC-1-1,TCCCTGGTGGTCTAGTGGTTAGGATTCGGCGCTCTCACCGCCGCGGCCCGGGTTCGATTCCCGGTCAGGGAACCA,Glu-CTC,0;tRNA-Glu-CTC-2-1,TCCCTGGTGGTCTAGTGGTTAGGATTCGGCGCTCTCACCGCCGCGGCCCGGGTTCGATTCCCGGTCAGGAAACCA,Glu-CTC,0	-0.586508	0.665953	0.47951	0.722462	10.8231	11.4097	2194.17	1947.45	607.436	805.843	775.238	1863.36	2253.86	7244.81
tRF-1:32-Thr-TGT-4-M2	GGCTCCATAGCTCAGGGGTTAGAGCACTGGTC	tRF-5c	-	-	32	tRNA-Thr-TGT-4-1,GGCTCCATAGCTCAGGGGTTAGAGCACTGGTCTTGTAAACCAGGGGTCGCGAGTTCAAATCTCGCTGGGGCCTCCA,Thr-TGT,0;tRNA-Thr-TGT-6-1,GGCTCCATAGCTCAGGGGTTAGAGCACTGGTCTTGTAAACCAGGGTCGCGAGTTCAAATCTCGCTGGGGCCTCCA,Thr-TGT,0	-0.569504	0.673848	0.644329	0.836887	3.49538	4.06488	19.4138	0	2.08502	1.97511	31.6029	2.41932	22.0591	12.0421
tRF-+1:T15-Lys-CTT-2-2	GCAACTGGTCGTTTT	tRF-1	1024	-	15	pre_tRNA-Lys-CTT-2-2,TGATCTAGAATGAAAAATTGTTGAGATACGGTCATCGGGCGCCCGGCTAGCTCAGTCGGTAGAGCATGAGACTCTTAATCTCAGGGTCGTGGGTTCGAGCCCCACGTTGGGCGGCAACTGGTCGTTTTAGTCCTAAATCTACGACTACTAGCC,Lys-CTT,113	-0.554249	0.681011	0.677782	0.849925	2.11687	2.67112	1.23918	1.4866	0	21.7262	3.86974	4.35478	1.91818	19.0666
tRF-1:32-Lys-CTT-1-M2	GCCCGGCTAGCTCAGTCGGTAGAGCATGGGAC	tRF-5c	5006c	tRF-32-PSQP4PW3FJIK1	32	tRNA-Lys-CTT-1-1,GCCCGGCTAGCTCAGTCGGTAGAGCATGGGACTCTTAATCCCAGGGTCGTGGGTTCGAGCCCCACGTTGGGCGCCA,Lys-CTT,0;tRNA-Lys-CTT-4-1,GCCCGGCTAGCTCAGTCGGTAGAGCATGGGACTCTTAATCTCAGGGTCGTGGGTTCGAGCCCCACGTTGGGCGCCA,Lys-CTT,0	-0.553104	0.681552	0.496479	0.743074	6.81681	7.36991	117.309	107.035	68.1107	49.3776	175.428	103.063	258.954	124.936
tRF-53:71-chrM.Pro-TGG	AAGACTTTTTCTCTGACCA	tRF-3b	-	tRF-19-DDZZ4YE2	19	chrM.tRNA15-ProTGG,CAGAGAATAGTTTAAATTAGAATCTTAGCTTTGGGTGCTAATGGTGGAGTTAAAGACTTTTTCTCTGACCA,Pro-TGG,52	-0.532845	0.69119	0.536023	0.781556	4.98353	5.51637	18.5877	44.598	12.5101	65.1785	128.991	24.6771	19.1818	25.5894
tRF-1:30-Glu-TTC-2	TCCCACATGGTCTAGCGGTTAGGATTCCTG	tRF-5c	-	tRF-30-86J8WPMN1E8Y	30	tRNA-Glu-TTC-2-1,TCCCACATGGTCTAGCGGTTAGGATTCCTGGTTTTCACCCAGGCGGCCCGGGTTCGACTCCCGGTGTGGGAACCA,Glu-TTC,0	-0.517589	0.698538	0.516921	0.767475	7.02061	7.5382	94.1776	205.151	88.2659	88.8798	78.6847	166.449	83.4408	525.335
tRF-1:32-Val-TAC-1	GGTTCCATAGTGTAGTGGTTATCACGTCTGCT	tRF-5c	-	tRF-32-R9JP9P9NH5SY3	32	tRNA-Val-TAC-1-1,GGTTCCATAGTGTAGTGGTTATCACGTCTGCTTTACACGCAGAAGGTCCTGGGTTCGAGCCCCAGTGGAACCACCA,Val-TAC,0	-0.517358	0.69865	0.558321	0.794998	3.7209	4.23826	6.19589	10.4062	8.34008	31.6017	27.7331	11.6127	18.7022	21.5754
tiRNA-1:33-Gly-CCC-2	GCGCCGCTGGTGTAGTGGTATCATGCAAGATTC	tiRNA-5	-	tRF-33-Q1Q89P9L842205	33	tRNA-Gly-CCC-2-1,GCGCCGCTGGTGTAGTGGTATCATGCAAGATTCCCATTCTTGCGACCCGGGTTCGATTCCCGGGCGGCGCACCA,Gly-CCC,0	-0.472953	0.720488	0.638176	0.836887	8.5268	8.99975	544	160.553	116.414	85.9171	1780.73	195.481	180.788	44.1543
tRF-+1:T14-Lys-CTT-2-2	GCAACTGGTCGTTT	tRF-1	-	-	14	pre_tRNA-Lys-CTT-2-2,TGATCTAGAATGAAAAATTGTTGAGATACGGTCATCGGGCGCCCGGCTAGCTCAGTCGGTAGAGCATGAGACTCTTAATCTCAGGGTCGTGGGTTCGAGCCCCACGTTGGGCGGCAACTGGTCGTTTTAGTCCTAAATCTACGACTACTAGCC,Lys-CTT,113	-0.440661	0.736797	0.672701	0.849925	3.71448	4.15514	1.65224	8.9196	0.695007	68.1411	24.5083	12.0966	5.27499	39.1367
tRF-1:29-Glu-TTC-3-M2	TCCCTGGTGGTCTAGTGGCTAGGATTCGG	tRF-5c	-	tRF-29-87R8WP9I1EJ4	29	tRNA-Glu-TTC-3-1,TCCCTGGTGGTCTAGTGGCTAGGATTCGGCGCTTTCACCGCCGCGGCCCGGGTTCGATTCCCGGCCAGGGAACCA,Glu-TTC,0;tRNA-Glu-TTC-4-1,TCCCTGGTGGTCTAGTGGCTAGGATTCGGCGCTTTCACCGCCGCGGCCCGGGTTCGATTCCCGGTCAGGGAACCA,Glu-TTC,0	-0.413175	0.750969	0.665063	0.849925	4.22809	4.64127	22.3052	17.8392	4.86505	15.8008	10.3193	14.9998	18.2227	68.2384
tRF-1:32-His-GTG-2	GCCATGATCGTATAGTGGTTAGTACTCTGCGC	tRF-5c	-	-	32	tRNA-His-GTG-2-1,GCCATGATCGTATAGTGGTTAGTACTCTGCGCTGTGGCCGCAGCAACCTCGGTTCGAATCCGAGTCACGGCACCA,His-GTG,0	-0.408899	0.753198	0.621221	0.830745	4.5388	4.9477	19.8269	26.7588	9.7301	31.6017	33.5377	38.7092	22.5386	38.1332
tRF-1:32-Glu-TTC-1	TCCCATATGGTCTAGCGGTTAGGATTCCTGGT	tRF-5c	-	tRF-32-86V8WPMN1E8YN	32	tRNA-Glu-TTC-1-1,TCCCATATGGTCTAGCGGTTAGGATTCCTGGTTTTCACCCAGGTGGCCCGGGTTCGACTCCCGGTATGGGAACCA,Glu-TTC,0	-0.405416	0.755018	0.575406	0.801332	8.43569	8.84111	115.657	728.434	266.188	436.498	274.751	551.122	407.613	745.605
tRF-1:31-Gly-CCC-2	GCGCCGCTGGTGTAGTGGTATCATGCAAGAT	tRF-5c	-	-	31	tRNA-Gly-CCC-2-1,GCGCCGCTGGTGTAGTGGTATCATGCAAGATTCCCATTCTTGCGACCCGGGTTCGATTCCCGGGCGGCGCACCA,Gly-CCC,0	-0.380323	0.768265	0.690046	0.85687	3.48921	3.86953	2.0653	16.3526	6.60257	31.6017	25.1533	8.2257	19.1818	6.52279
tRF-52:71-chrM.Pro-TGG	AAAGACTTTTTCTCTGACCA	tRF-3b	-	tRF-20-B2NZW7O6	20	chrM.tRNA15-ProTGG,CAGAGAATAGTTTAAATTAGAATCTTAGCTTTGGGTGCTAATGGTGGAGTTAAAGACTTTTTCTCTGACCA,Pro-TGG,51	-0.353897	0.782468	0.680692	0.849925	4.60028	4.95418	5.36978	38.6516	15.6377	59.2532	75.4599	27.5803	9.11135	24.0841
tRF-1:30-Lys-CTT-1-M2	GCCCGGCTAGCTCAGTCGGTAGAGCATGGG	tRF-5c	-	tRF-30-PSQP4PW3FJIK	30	tRNA-Lys-CTT-1-1,GCCCGGCTAGCTCAGTCGGTAGAGCATGGGACTCTTAATCCCAGGGTCGTGGGTTCGAGCCCCACGTTGGGCGCCA,Lys-CTT,0;tRNA-Lys-CTT-4-1,GCCCGGCTAGCTCAGTCGGTAGAGCATGGGACTCTTAATCTCAGGGTCGTGGGTTCGAGCCCCACGTTGGGCGCCA,Lys-CTT,0	-0.330985	0.794993	0.792069	0.913304	2.46754	2.79852	5.78283	8.9196	1.73752	2.96266	1.28991	4.83865	4.79545	20.0701
tRF-+1:T15-Gly-TCC-1	TGCGGTACCACTTTT	tRF-1	1041	-	15	pre_tRNA-Gly-TCC-1-1,CCACTATTAAGGATATCCGGAGAGGATGCTACCTATCAGGGCGTTGGTGGTATAGTGGTTAGCATAGCTGCCTTCCAAGCAGTTGACCCGGGTTCGATTCCCGGCCAACGCATGCGGTACCACTTTTGCGAGTTTGAAATTTTCATTTTAGT,Gly-TCC,112	-0.329043	0.796064	0.811623	0.915828	2.49536	2.82441	1.23918	0	0	31.6017	11.6092	0.967729	1.43863	18.5649
tiRNA-1:20-chrM.Ser-GCT	GAGAAAGCTCACAAGAACTG	tiRNA-5	-	tRF-20-5BF900BY	20	chrM.tRNA12-SerGCT,GAGAAAGCTCACAAGAACTGCTAACTCATGCCCCCATGTCTAACAACATGGCTTTCTCACCA,Ser-GCT,0	-0.317413	0.802508	0.758465	0.897451	4.14153	4.45894	25.6097	10.4062	5.21255	3.95021	51.5965	6.29024	16.7841	19.0666
tRF-1:28-Glu-TTC-1	TCCCATATGGTCTAGCGGTTAGGATTCC	tRF-5c	-	tRF-28-86V8WPMN1E0J	28	tRNA-Glu-TTC-1-1,TCCCATATGGTCTAGCGGTTAGGATTCCTGGTTTTCACCCAGGTGGCCCGGGTTCGACTCCCGGTATGGGAACCA,Glu-TTC,0	-0.293617	0.815854	0.767269	0.90314	4.8639	5.15751	16.5224	90.6826	7.64508	23.7013	5.80461	28.0641	8.15226	126.943
tRF-1:32-chrM.Ser-GCT	GAGAAAGCTCACAAGAACTGCTAACTCATGCC	tRF-5c	-	tRF-32-5BF900BY4D84J	32	chrM.tRNA12-SerGCT,GAGAAAGCTCACAAGAACTGCTAACTCATGCCCCCATGTCTAACAACATGGCTTTCTCACCA,Ser-GCT,0	-0.292496	0.816488	0.777049	0.906925	3.44249	3.73498	1.23918	25.2722	7.64508	20.7386	27.7331	5.32251	14.3863	7.52629
tRF-+1:T18-Thr-TGT-4	CGGCTGTAGGAATACTTT	tRF-1	-	-	18	pre_tRNA-Thr-TGT-4-1,TGCATAATAGATTGATTGTTAAATGTTTGCTCTCTGTGGCGGCTCCATAGCTCAGGGGTTAGAGCACTGGTCTTGTAAACCAGGGGTCGCGAGTTCAAATCTCGCTGGGGCCTCGGCTGTAGGAATACTTTTCCCAAGCAAAAGAGCAGGAGC,Thr-TGT,113	-0.28138	0.822804	0.862103	0.936708	1.96898	2.25036	0.41306	1.4866	0.347503	20.7386	5.80461	1.45159	2.39772	11.5403
tRF-1:15-Val-AAC-1-M9	GTTTCCGTAGTGTAG	tRF-5a	-	-	15	tRNA-Val-AAC-1-1,GTTTCCGTAGTGTAGTGGTTATCACGTTCGCCTAACACGCGAAAGGTCCCCGGTTCGAAACCGGGCGGAAACACCA,Val-AAC,0;tRNA-Val-AAC-2-1,GTTTCCGTAGTGTAGTGGTCATCACGTTCGCCTAACACGCGAAAGGTCCCCGGTTCGAAACCGGGCGGAAACACCA,Val-AAC,0;tRNA-Val-AAC-3-1,GTTTCCGTAGTGTAGTGGTTATCACGTTCGCCTAACACGCGAAAGGTCCCTGGATCAAAACCAGGCGGAAACACCA,Val-AAC,0;tRNA-Val-AAC-4-1,GTTTCCGTAGTGTAGTGGTTATCACGTTCGCCTAACACGCGAAAGGTCCGCGGTTCGAAACCGGGCGGAA…	-0.281205	0.822903	0.746839	0.889077	5.16072	5.44192	4.95672	46.0846	12.5101	136.282	56.7562	25.6448	60.4226	33.6174
tRF-1:32-His-GTG-1	GCCGTGATCGTATAGTGGTTAGTACTCTGCGT	tRF-5c	-	tRF-32-PW5SVP9N15WVN	32	tRNA-His-GTG-1-1,GCCGTGATCGTATAGTGGTTAGTACTCTGCGTTGTGGCCGCAGCAACCTCGGTTCGAATCCGAGTCACGGCACCA,His-GTG,0	-0.265193	0.832087	0.714311	0.871074	8.39202	8.65722	266.423	313.673	193.907	458.225	433.411	514.832	268.066	539.886
tiRNA-1:34-Gly-TCC-1	GCGTTGGTGGTATAGTGGTTAGCATAGCTGCCTT	tiRNA-5	-	-	34	tRNA-Gly-TCC-1-1,GCGTTGGTGGTATAGTGGTTAGCATAGCTGCCTTCCAAGCAGTTGACCCGGGTTCGATTCCCGGCCAACGCACCA,Gly-TCC,0	-0.254984	0.837996	0.781051	0.906925	4.45328	4.70827	26.0228	13.3794	7.64508	20.7386	25.1533	16.9353	23.0181	48.1683
tiRNA-1:34-chrM.Gln-TTG	TAGGATGGGGTGTGATAGGTGGCACGGAGAATTT	tiRNA-5	-	tRF-34-V29K9UV36562FQ	34	chrM.tRNA22-GlnTTG,TAGGATGGGGTGTGATAGGTGGCACGGAGAATTTTGGATTCTCAGGGATGGGTTCGATTCTCATAGTCCTAGCCA,Gln-TTG,0	-0.252072	0.839689	0.805206	0.915828	3.73805	3.99012	15.6963	10.4062	2.43252	16.7884	31.6029	3.87092	16.7841	14.0491
tRF-68:85-Ser-AGA-1-M6	ATCCTGCCGACTACGCCA	tRF-3a	3014a	tRF-18-H7PU4HD2	18	tRNA-Ser-AGA-1-1,GTAGTCGTGGCCGAGTGGTTAAGGCGATGGACTAGAAATCCATTGGGGTTTCCCCGCGCAGGTTCGAATCCTGCCGACTACGCCA,Ser-AGA,67;tRNA-Ser-AGA-2-1,GTAGTCGTGGCCGAGTGGTTAAGGCGATGGACTAGAAATCCATTGGGGTCTCCCCGCGCAGGTTCGAATCCTGCCGACTACGCCA,Ser-AGA,67;tRNA-Ser-AGA-3-1,GTAGTCGTGGCCGAGTGGTTAAGGCGATGGACTAGAAATCCATTGGGGTTTCCCCACGCAGGTTCGAATCCTGCCGACTACGCCA,Ser-AGA,67;tRNA-Ser-AGA-4-1,GTAGTCGTGGCCGAGTGGTTAAGGTGATGGACTAGAAACC…	-0.244796	0.843935	0.817412	0.915828	2.7662	3.011	2.0653	13.3794	0.695007	21.7262	9.02939	16.9353	2.87727	6.02103
tRF-+1:T27-Val-TAC-1-2	TAGCCGTAAGGCGGCTGTTTTTGCTTT	tRF-1	-	-	27	pre_tRNA-Val-TAC-1-2,AGTCTATGAATAAAGTCCCAACAATATTCTTCCTCGTAGAGGTTCCATAGTGTAGTGGTTATCACGTCTGCTTTACACGCAGAAGGTCCTGGGTTCGAGCCCCAGTGGAACCATAGCCGTAAGGCGGCTGTTTTTGCTTTTATAGGGTTTCGT,Val-TAC,113	-0.224561	0.855855	0.824378	0.915828	4.43625	4.66081	1.23918	20.8124	2.78003	107.643	34.1827	23.2255	17.2636	35.1227
tiRNA-1:34-Lys-CTT-1-M2	GCCCGGCTAGCTCAGTCGGTAGAGCATGGGACTC	tiRNA-5	-	tRF-34-PSQP4PW3FJIKE5	34	tRNA-Lys-CTT-1-1,GCCCGGCTAGCTCAGTCGGTAGAGCATGGGACTCTTAATCCCAGGGTCGTGGGTTCGAGCCCCACGTTGGGCGCCA,Lys-CTT,0;tRNA-Lys-CTT-4-1,GCCCGGCTAGCTCAGTCGGTAGAGCATGGGACTCTTAATCTCAGGGTCGTGGGTTCGAGCCCCACGTTGGGCGCCA,Lys-CTT,0	-0.205632	0.867159	0.823974	0.915828	10.5904	10.7961	2042.99	657.077	703.695	584.631	6046.47	604.347	491.054	599.595
tRF-+1:T15-Pro-TGG-3-2	TCGTGGCTACTGTTT	tRF-1	-	-	15	pre_tRNA-Pro-TGG-3-2,GAGAAATTCAGAGTGATAGGAAGCACCACTCAGCTACAGTGGCTCGTTGGTCTAGGGGTATGATTCTCGCTTTGGGTGCGAGAGGTCCCGGGTTCAAATCCCGGACGAGCCCTCGTGGCTACTGTTTTTCCACCCCCTTTTGTCAACTACTG,Pro-TGG,112	-0.187828	0.877927	0.856049	0.935708	4.97201	5.15984	2.47836	44.598	1.39001	147.145	30.313	37.2576	7.67272	89.8138
tRF-58:75-Glu-TTC-2	CTCCCGGTGTGGGAACCA	tRF-3a	-	-	18	tRNA-Glu-TTC-2-1,TCCCACATGGTCTAGCGGTTAGGATTCCTGGTTTTCACCCAGGCGGCCCGGGTTCGACTCCCGGTGTGGGAACCA,Glu-TTC,57	-0.175365	0.885543	0.880178	0.94997	2.89104	3.06641	0	16.3526	0.695007	29.6266	10.3193	5.32251	7.19317	13.0456
tRF-1:31-Lys-CTT-1-M2	GCCCGGCTAGCTCAGTCGGTAGAGCATGGGA	tRF-5c	-	-	31	tRNA-Lys-CTT-1-1,GCCCGGCTAGCTCAGTCGGTAGAGCATGGGACTCTTAATCCCAGGGTCGTGGGTTCGAGCCCCACGTTGGGCGCCA,Lys-CTT,0;tRNA-Lys-CTT-4-1,GCCCGGCTAGCTCAGTCGGTAGAGCATGGGACTCTTAATCTCAGGGTCGTGGGTTCGAGCCCCACGTTGGGCGCCA,Lys-CTT,0	-0.172586	0.887251	0.857043	0.935708	4.11813	4.29072	17.7616	13.3794	11.1201	9.87553	7.73948	13.5482	20.1409	43.1507
tRF-1:29-Glu-TTC-1	TCCCATATGGTCTAGCGGTTAGGATTCCT	tRF-5c	-	tRF-29-86V8WPMN1EJ3	29	tRNA-Glu-TTC-1-1,TCCCATATGGTCTAGCGGTTAGGATTCCTGGTTTTCACCCAGGTGGCCCGGGTTCGACTCCCGGTATGGGAACCA,Glu-TTC,0	-0.165141	0.891841	0.847464	0.934278	6.06753	6.23268	30.5664	145.687	36.1404	92.83	20.6386	113.224	20.1409	192.673
tRF-+1:T17-Glu-TTC-2-2	TGACTGGACCTTTCTTT	tRF-1	-	-	17	pre_tRNA-Glu-TTC-2-2,ATGATTCAATTGGTTTAGAATTCAACGGTTACTTGTCATCTCCCACATGGTCTAGCGGTTAGGATTCCTGGTTTTCACCCAGGCGGCCCGGGTTCGACTCCCGGTGTGGGAATGACTGGACCTTTCTTTTGGAACACAGTGAAACTCGTAAA,Glu-TTC,112	-0.162714	0.893343	0.90498	0.958836	5.81603	5.97875	7.84813	4.4598	1.39001	330.83	136.086	0	17.7432	133.968
tRF-1:31-iMet-CAT-1-M2	AGCAGAGTGGCGCAGCGGAAGCGTGCTGGGC	tRF-5c	-	tRF-31-FP18LPMBQ4NKD	31	tRNA-iMet-CAT-1-1,AGCAGAGTGGCGCAGCGGAAGCGTGCTGGGCCCATAACCCAGAGGTCGATGGATCGAAACCATCCTCTGCTACCA,iMet-CAT,0;tRNA-iMet-CAT-2-1,AGCAGAGTGGCGCAGCGGAAGCGTGCTGGGCCCATAACCCAGAGGTCGATGGATCTAAACCATCCTCTGCTACCA,iMet-CAT,0	-0.112747	0.924825	0.907924	0.958836	5.16665	5.2794	44.6104	10.4062	21.1977	15.8008	53.5314	30.9673	45.5568	30.1052
tRF-1:16-chrM.Lys-TTT	CACTGTAAAGCTAACT	tRF-5a	-	tRF-16-2YU04DE	16	chrM.tRNA8-LysTTT,CACTGTAAAGCTAACTTAGCATTAACCTTTTAAGTTAAAGATTAAGAGAACCAACACCTCTTTACAGTGACCA,Lys-TTT,0	-0.107662	0.928091	0.923945	0.965067	4.00796	4.11562	3.30448	46.0846	3.82254	37.527	47.7268	5.32251	9.5909	12.0421
tRF-+1:T18-Glu-TTC-2-2	TGACTGGACCTTTCTTTT	tRF-1	-	-	18	pre_tRNA-Glu-TTC-2-2,ATGATTCAATTGGTTTAGAATTCAACGGTTACTTGTCATCTCCCACATGGTCTAGCGGTTAGGATTCCTGGTTTTCACCCAGGCGGCCCGGGTTCGACTCCCGGTGTGGGAATGACTGGACCTTTCTTTTGGAACACAGTGAAACTCGTAAA,Glu-TTC,112	-0.104348	0.930225	0.939117	0.97358	3.06126	3.16561	1.23918	0	1.04251	46.415	13.5441	0	0.95909	27.5964
tRF-1:28-Gly-GCC-4	GCATAGGTGGTTCAGTGGTAGAATTCTT	tRF-5c	-	-	28	tRNA-Gly-GCC-4-1,GCATAGGTGGTTCAGTGGTAGAATTCTTGCCTGCCACGCAGGAGGCCCAGGTTTGATTCCTGGCCCATGCACCA,Gly-GCC,0	-0.0895756	0.939799	0.916053	0.96292	8.69081	8.78039	499.802	606.533	79.5783	181.71	128.346	691.926	222.029	932.759
tRF-1:28-Glu-TTC-2	TCCCACATGGTCTAGCGGTTAGGATTCC	tRF-5c	-	tRF-28-86J8WPMN1E0J	28	tRNA-Glu-TTC-2-1,TCCCACATGGTCTAGCGGTTAGGATTCCTGGTTTTCACCCAGGCGGCCCGGGTTCGACTCCCGGTGTGGGAACCA,Glu-TTC,0	-0.0854502	0.94249	0.926635	0.965067	7.4454	7.53085	116.896	503.957	48.6505	110.606	33.5377	125.805	27.8136	700.949
tRF-1:31-Ala-CGC-3	GGGGATGTAGCTCAGTGGTAGAGCGCGCGCT	tRF-5c	-	-	31	tRNA-Ala-CGC-3-1,GGGGATGTAGCTCAGTGGTAGAGCGCGCGCTTCGCATGTGTGAGGTCCCGGGTTCAATCCCCGGCATCTCCACCA,Ala-CGC,0	-0.0578454	0.960698	0.94718	0.977455	3.88256	3.94041	8.26119	8.9196	9.7301	32.5892	10.3193	17.903	14.8659	22.0771
tRF-60:77-Ile-AAT-1-M4	TCCCCGTACGGGCCACCA	tRF-3a	3022a	tRF-18-8RSH66D2	18	tRNA-Ile-AAT-1-1,GGCCGGTTAGCTCAGTTGGTTAGAGCGTGGCGCTAATAACGCCAAGGTCGCGGGTTCGATCCCCGTACGGGCCACCA,Ile-AAT,59;tRNA-Ile-AAT-5-1,GGCCGGTTAGCTCAGTTGGTTAGAGCGTGGTGCTAATAACGCCAAGGTCGCGGGTTCGATCCCCGTACGGGCCACCA,Ile-AAT,59;tRNA-Ile-AAT-7-1,GGCCGGTTAGCTCAGTTGGTCAGAGCGTGGTGCTAATAACGCCAAGGTCGCGGGTTCGATCCCCGTACGGGCCACCA,Ile-AAT,59;tRNA-Ile-AAT-8-1,GGCCGGTTAGCTCAGTCGGCTAGAGCGTGGTGCTAATAACGCCAAGGTCGCGGGTTCGATCCCC…	-0.055291	0.9624	0.982519	0.991291	3.34469	3.39998	1.23918	26.7588	2.78003	27.6515	19.3487	12.5805	4.79545	9.03155
tRF-1:15-Val-TAC-1-M3	GGTTCCATAGTGTAG	tRF-5a	-	-	15	tRNA-Val-TAC-1-1,GGTTCCATAGTGTAGTGGTTATCACGTCTGCTTTACACGCAGAAGGTCCTGGGTTCGAGCCCCAGTGGAACCACCA,Val-TAC,0;tRNA-Val-TAC-2-1,GGTTCCATAGTGTAGCGGTTATCACGTCTGCTTTACACGCAGAAGGTCCTGGGTTCGAGCCCCAGTGGAACCACCA,Val-TAC,0;tRNA-Val-TAC-3-1,GGTTCCATAGTGTAGTGGTTATCACATCTGCTTTACACGCAGAAGGTCCTGGGTTCAAGCCCCAGTGGAACCACCA,Val-TAC,0	-0.017619	0.987862	1	1	2.10174	2.11936	0	1.4866	1.39001	21.7262	6.44957	6.29024	1.91818	4.01402
tRF-1:22-chrM.Ser-GCT	GAGAAAGCTCACAAGAACTGCT	tRF-5b	-	tRF-22-5BF900BY3	22	chrM.tRNA12-SerGCT,GAGAAAGCTCACAAGAACTGCTAACTCATGCCCCCATGTCTAACAACATGGCTTTCTCACCA,Ser-GCT,0	-0.0148325	0.989772	0.987136	0.991523	7.58226	7.5971	245.77	133.794	66.0257	105.668	455.984	77.4183	160.168	123.431
tRF-1:28-Gly-CCC-1-M4	GCATTGGTGGTTCAGTGGTAGAATTCTC	tRF-5c	-	tRF-28-PNR8YP9LOND5	28	tRNA-Gly-CCC-1-1,GCATTGGTGGTTCAGTGGTAGAATTCTCGCCTCCCACGCGGGAGACCCGGGTTCAATTCCCGGCCAATGCACCA,Gly-CCC,0;tRNA-Gly-GCC-2-1,GCATTGGTGGTTCAGTGGTAGAATTCTCGCCTGCCACGCGGGAGGCCCGGGTTCGATTCCCGGCCAATGCACCA,Gly-GCC,0;tRNA-Gly-GCC-3-1,GCATTGGTGGTTCAGTGGTAGAATTCTCGCCTGCCACGCGGGAGGCCCGGGTTTGATTCCCGGCCAGTGCACCA,Gly-GCC,0;tRNA-Gly-GCC-5-1,GCATTGGTGGTTCAGTGGTAGAATTCTCGCCTGCCATGCGGGCGGCCGGGCTTCGATTCCTGGCCAATGCACCA,G…	0.0194933	1.0136	0.981225	0.991291	11.4332	11.4137	3468.05	3197.68	742.267	1091.25	906.164	3761.08	1343.68	6323.59
tRF-1:31-Lys-TTT-3-M2	GCCCGGATAGCTCAGTCGGTAGAGCATCAGA	tRF-5c	5005c	tRF-31-PS5P4PW3FJHPB	31	tRNA-Lys-TTT-3-1,GCCCGGATAGCTCAGTCGGTAGAGCATCAGACTTTTAATCTGAGGGTCCAGGGTTCAAGTCCCTGTTCGGGCGCCA,Lys-TTT,0;tRNA-Lys-TTT-5-1,GCCCGGATAGCTCAGTCGGTAGAGCATCAGACTTTTAATCTGAGGGTCCGGGGTTCAAGTCCCTGTTCGGGCGCCA,Lys-TTT,0	0.0401601	1.02823	0.961834	0.979164	6.32654	6.28638	66.0895	120.415	49.693	47.4025	47.7268	59.0315	98.7862	121.424
tRF-1:28-Lys-TTT-3-M2	GCCCGGATAGCTCAGTCGGTAGAGCATC	tRF-5c	-	tRF-28-PS5P4PW3FJDD	28	tRNA-Lys-TTT-3-1,GCCCGGATAGCTCAGTCGGTAGAGCATCAGACTTTTAATCTGAGGGTCCAGGGTTCAAGTCCCTGTTCGGGCGCCA,Lys-TTT,0;tRNA-Lys-TTT-5-1,GCCCGGATAGCTCAGTCGGTAGAGCATCAGACTTTTAATCTGAGGGTCCGGGGTTCAAGTCCCTGTTCGGGCGCCA,Lys-TTT,0	0.060095	1.04253	0.954287	0.977727	4.15183	4.09173	15.2832	14.866	13.2051	13.8257	12.8991	25.161	14.3863	20.0701
tRF-50:71-chrM.Pro-TGG	TTAAAGACTTTTTCTCTGACCA	tRF-3b	-	tRF-22-YBOZZ7ND2	22	chrM.tRNA15-ProTGG,CAGAGAATAGTTTAAATTAGAATCTTAGCTTTGGGTGCTAATGGTGGAGTTAAAGACTTTTTCTCTGACCA,Pro-TGG,49	0.0603025	1.04268	0.956096	0.977727	3.63344	3.57314	3.71754	10.4062	11.8151	25.6764	26.4432	15.9675	0.95909	9.5333
tRF-1:29-His-GTG-1	GCCGTGATCGTATAGTGGTTAGTACTCTG	tRF-5c	-	tRF-29-PW5SVP9N15JP	29	tRNA-His-GTG-1-1,GCCGTGATCGTATAGTGGTTAGTACTCTGCGTTGTGGCCGCAGCAACCTCGGTTCGAATCCGAGTCACGGCACCA,His-GTG,0	0.114936	1.08293	0.898083	0.957391	5.22778	5.11285	38.8276	29.732	22.2402	23.7013	22.5735	30.4835	33.5681	62.2174
tiRNA-1:34-Gly-TCC-2	GCGTTGGTGGTATAGTGGTGAGCATAGCTGCCTT	tiRNA-5	-	-	34	tRNA-Gly-TCC-2-1,GCGTTGGTGGTATAGTGGTGAGCATAGCTGCCTTCCAAGCAGTTGACCCGGGTTCGATTCCCGGCCAACGCACCA,Gly-TCC,0	0.132772	1.0964	0.886919	0.94997	4.19819	4.06541	18.1746	20.8124	6.95007	18.7635	18.7037	11.1289	15.3454	26.5929
tRF-1:29-Gly-GCC-1	GCATGGGTGGTTCAGTGGTAGAATTCTCG	tRF-5c	-	tRF-29-P4R8YP9LONHK	29	tRNA-Gly-GCC-1-1,GCATGGGTGGTTCAGTGGTAGAATTCTCGCCTGCCACGCGGGAGGCCCGGGTTCGATTCCCGGCCCATGCACCA,Gly-GCC,0	0.176035	1.12977	0.826677	0.915828	8.42655	8.25052	337.883	413.275	200.857	152.083	90.2939	243.384	331.365	649.268
tRF-+1:T14-Gly-TCC-1	TGCGGTACCACTTT	tRF-1	-	-	14	pre_tRNA-Gly-TCC-1-1,CCACTATTAAGGATATCCGGAGAGGATGCTACCTATCAGGGCGTTGGTGGTATAGTGGTTAGCATAGCTGCCTTCCAAGCAGTTGACCCGGGTTCGATTCCCGGCCAACGCATGCGGTACCACTTTTGCGAGTTTGAAATTTTCATTTTAGT,Gly-TCC,112	0.213513	1.15951	0.883984	0.94997	5.00443	4.79091	4.54366	0	0.347503	191.585	41.9222	0.967729	0.95909	87.8068
tRF-+1:T31-Arg-CCT-2	TCGAGAGGGGCTGTGCTCGCAAGGTTTCTTT	tRF-1	1039	-	31	pre_tRNA-Arg-CCT-2-1,AACACCTATCAAGGAGCACGTGGGTTTAGCGTCTTACCGCGCCCCAGTGGCCTAATGGATAAGGCACTGGCCTCCTAAGCCAGGGATTGTGGGTTCGAGTCCCACCTGGGGTGTCGAGAGGGGCTGTGCTCGCAAGGTTTCTTTTGGTGCCGG,Arg-CCT,113	0.259708	1.19724	0.806425	0.915828	5.19474	4.93504	5.36978	17.8392	0.695007	199.486	69.0104	23.7094	13.9068	26.5929
tiRNA-1:34-His-GTG-1	GCCGTGATCGTATAGTGGTTAGTACTCTGCGTTG	tiRNA-5	-	tRF-34-PW5SVP9N15WV2P	34	tRNA-His-GTG-1-1,GCCGTGATCGTATAGTGGTTAGTACTCTGCGTTGTGGCCGCAGCAACCTCGGTTCGAATCCGAGTCACGGCACCA,His-GTG,0	0.269284	1.20521	0.736419	0.889077	7.9106	7.64131	270.967	104.062	112.939	243.926	325.058	142.74	90.1544	331.659
tRF-1:23-Val-AAC-1-M7	GTTTCCGTAGTGTAGTGGTTATC	tRF-5b	5027b	tRF-23-79MP9P9NDD	23	tRNA-Val-AAC-1-1,GTTTCCGTAGTGTAGTGGTTATCACGTTCGCCTAACACGCGAAAGGTCCCCGGTTCGAAACCGGGCGGAAACACCA,Val-AAC,0;tRNA-Val-AAC-3-1,GTTTCCGTAGTGTAGTGGTTATCACGTTCGCCTAACACGCGAAAGGTCCCTGGATCAAAACCAGGCGGAAACACCA,Val-AAC,0;tRNA-Val-AAC-4-1,GTTTCCGTAGTGTAGTGGTTATCACGTTCGCCTAACACGCGAAAGGTCCGCGGTTCGAAACCGGGCGGAAACACCA,Val-AAC,0;tRNA-Val-AAC-5-1,GTTTCCGTAGTGTAGTGGTTATCACGTTTGCCTAACACGCGAAAGGTCCCCGGTTCGAAACCGGGCAGAA…	0.281586	1.21553	0.716902	0.871074	6.3583	6.07671	64.0242	139.74	36.8354	80.9793	92.2288	89.5149	39.3227	71.7507
tRF-1:29-Val-AAC-5	GTTTCCGTAGTGTAGTGGTTATCACGTTT	tRF-5c	-	-	29	tRNA-Val-AAC-5-1,GTTTCCGTAGTGTAGTGGTTATCACGTTTGCCTAACACGCGAAAGGTCCCCGGTTCGAAACCGGGCAGAAACACCA,Val-AAC,0	0.308011	1.238	0.782524	0.906925	3.25981	2.9518	13.2179	5.9464	1.39001	7.90042	1.28991	12.5805	1.43863	20.0701
tRF-+1:T17-Ser-GCT-4-2	ATGTGGTGGCTTACTTT	tRF-1	1005	-	17	pre_tRNA-Ser-GCT-4-2,TATTACTCCCTATAGCAATCAGGAAACAGTAACTTACCGGGACGAGGTGGCCGAGTGGTTAAGGCGATGGACTGCTAATCCATTGTGCTCTGCACGCGTGGGTTCGAATCCCATCCTCGTCGATGTGGTGGCTTACTTTTGCTTGTAACCAAAGTAAATTTG,Ser-GCT,122	0.338048	1.26405	0.745766	0.889077	4.13378	3.79574	4.54366	16.3526	1.04251	79.0042	12.2542	11.1289	7.19317	31.6104
tRF-1:31-Lys-CTT-2-M2	GCCCGGCTAGCTCAGTCGGTAGAGCATGAGA	tRF-5c	-	tRF-31-PSQP4PW3FJI0B	31	tRNA-Lys-CTT-2-1,GCCCGGCTAGCTCAGTCGGTAGAGCATGAGACTCTTAATCTCAGGGTCGTGGGTTCGAGCCCCACGTTGGGCGCCA,Lys-CTT,0;tRNA-Lys-CTT-3-1,GCCCGGCTAGCTCAGTCGGTAGAGCATGAGACCCTTAATCTCAGGGTCGTGGGTTCGAGCCCCACGTTGGGCGCCA,Lys-CTT,0	0.341291	1.26689	0.653556	0.844021	9.19685	8.85556	511.368	518.823	432.294	426.623	242.504	454.833	377.881	959.351
tRF-54:75-Glu-TTC-2	TCGACTCCCGGTGTGGGAACCA	tRF-3b	3015b	tRF-22-WD8S746D2	22	tRNA-Glu-TTC-2-1,TCCCACATGGTCTAGCGGTTAGGATTCCTGGTTTTCACCCAGGCGGCCCGGGTTCGACTCCCGGTGTGGGAACCA,Glu-TTC,53	0.345665	1.27074	0.714821	0.871074	3.34984	3.00418	2.89142	26.7588	4.17004	18.7635	10.9643	9.19343	7.67272	5.51928
tRF-1:30-Lys-CTT-2-M2	GCCCGGCTAGCTCAGTCGGTAGAGCATGAG	tRF-5c	-	tRF-30-PSQP4PW3FJI0	30	tRNA-Lys-CTT-2-1,GCCCGGCTAGCTCAGTCGGTAGAGCATGAGACTCTTAATCTCAGGGTCGTGGGTTCGAGCCCCACGTTGGGCGCCA,Lys-CTT,0;tRNA-Lys-CTT-3-1,GCCCGGCTAGCTCAGTCGGTAGAGCATGAGACCCTTAATCTCAGGGTCGTGGGTTCGAGCCCCACGTTGGGCGCCA,Lys-CTT,0	0.355685	1.27959	0.666655	0.849925	6.28458	5.9289	72.6985	63.9238	57.3381	45.4274	29.023	65.8056	45.0772	128.95
tRF-1:32-Glu-TTC-2	TCCCACATGGTCTAGCGGTTAGGATTCCTGGT	tRF-5c	-	tRF-32-86J8WPMN1E8YN	32	tRNA-Glu-TTC-2-1,TCCCACATGGTCTAGCGGTTAGGATTCCTGGTTTTCACCCAGGCGGCCCGGGTTCGACTCCCGGTGTGGGAACCA,Glu-TTC,0	0.360314	1.28371	0.625408	0.831425	10.5133	10.153	710.463	2904.82	1199.58	1056.68	576.591	1581.75	727.949	2150.51
tRF-+1:T17-Arg-CCG-1-3	TTGCCATGTTAACGTTT	tRF-1	-	-	17	pre_tRNA-Arg-CCG-1-3,GAAAGCTTTATGAGAATAGCTGGGAGCCATACAGCCGCAGGGCCGCGTGGCCTAATGGATAAGGCGTCTGATTCCGGATCAGAAGATTGAGGGTTCGAGTCCCTTCGTGGTCGTTGCCATGTTAACGTTTTCTTCCAGCTCCACTTAAAATTT,Arg-CCG,113	0.363262	1.28633	0.796663	0.913938	2.60622	2.24296	0	10.4062	0	28.639	7.73948	0.967729	1.91818	10.5368
tiRNA-1:34-Glu-TTC-1	TCCCATATGGTCTAGCGGTTAGGATTCCTGGTTT	tiRNA-5	-	tRF-34-86V8WPMN1E8Y2Q	34	tRNA-Glu-TTC-1-1,TCCCATATGGTCTAGCGGTTAGGATTCCTGGTTTTCACCCAGGTGGCCCGGGTTCGACTCCCGGTATGGGAACCA,Glu-TTC,0	0.365633	1.28845	0.608379	0.818415	10.3054	9.93972	662.548	2351.8	984.13	1058.66	787.492	1174.34	821.94	1453.58
tRF-+1:T18-Ser-GCT-4-2	ATGTGGTGGCTTACTTTT	tRF-1	-	-	18	pre_tRNA-Ser-GCT-4-2,TATTACTCCCTATAGCAATCAGGAAACAGTAACTTACCGGGACGAGGTGGCCGAGTGGTTAAGGCGATGGACTGCTAATCCATTGTGCTCTGCACGCGTGGGTTCGAATCCCATCCTCGTCGATGTGGTGGCTTACTTTTGCTTGTAACCAAAGTAAATTTG,Ser-GCT,122	0.366924	1.2896	0.747454	0.889077	2.69827	2.33135	0.41306	11.8928	1.39001	24.6888	5.15965	3.87092	1.91818	11.5403
tRF-+1:T22-Ser-TGA-1	GAAGCGGGTGCTCTTATTTTTT	tRF-1	-	-	22	pre_tRNA-Ser-TGA-1-1,TGTTACACTAAAGTGTCTCCGCCTGTCGAATATTCTCGTGGCAGCGATGGCCGAGTGGTTAAGGCGTTGGACTTGAAATCCAATGGGGTCTCCCCGCGCAGGTTCGAACCCTGCTCGCTGCGGAAGCGGGTGCTCTTATTTTTTCTATTTTTTTAAATAAAC,Ser-TGA,122	0.417911	1.33599	0.704318	0.869814	3.5765	3.15859	2.47836	16.3526	0	52.3403	10.9643	17.4191	1.91818	9.03155
tRF-1:29-Glu-TTC-2	TCCCACATGGTCTAGCGGTTAGGATTCCT	tRF-5c	-	tRF-29-86J8WPMN1EJ3	29	tRNA-Glu-TTC-2-1,TCCCACATGGTCTAGCGGTTAGGATTCCTGGTTTTCACCCAGGCGGCCCGGGTTCGACTCCCGGTGTGGGAACCA,Glu-TTC,0	0.428787	1.3461	0.601384	0.813849	7.94106	7.51227	144.571	465.306	162.632	218.249	45.147	276.287	36.9249	490.714
tRF-59:76-Tyr-GTA-2-M3	TTCCGGCTCGAAGGACCA	tRF-3a	3030a	tRF-18-YSQSD2D2	18	tRNA-Tyr-GTA-2-1,CCTTCGATAGCTCAGTTGGTAGAGCGGAGGACTGTAGATCCTTAGGTCGCTGGTTCGATTCCGGCTCGAAGGACCA,Tyr-GTA,58;tRNA-Tyr-GTA-5-1,CCTTCGATAGCTCAGCTGGTAGAGCGGAGGACTGTAGATCCTTAGGTCGCTGGTTCGATTCCGGCTCGAAGGACCA,Tyr-GTA,58;tRNA-Tyr-GTA-7-1,CCTTCGATAGCTCAGCTGGTAGAGCGGAGGACTGTAGATCCTTAGGTCGCTGGTTCAATTCCGGCTCGAAGGACCA,Tyr-GTA,58	0.437374	1.35414	0.631584	0.834725	5.60917	5.1718	7.43507	112.982	7.99258	158.996	38.6974	82.7408	6.23408	32.1122
tiRNA-32:70-chrM.His-GTG-M1-38:C>A	TGAATCTGACAACAGAGGCTTACGACCCCTTATTTACCA	tiRNA-3	-	-	39	chrM.tRNA11-HisGTG,GTAAATATAGTTTAACCAAAACATCAGATTGTGAATCTGACAACAGAGGCTTACGACCCCTTATTTACCCCA,His-GTG,31	0.451819	1.36776	0.643197	0.836887	4.09315	3.64134	1.65224	8.9196	6.95007	77.0291	17.4138	15.9675	9.11135	10.5368
tRF-1:16-Glu-CTC-1-M4	TCCCTGGTGGTCTAGT	tRF-5a	-	tRF-16-87R8WPE	16	tRNA-Glu-CTC-1-1,TCCCTGGTGGTCTAGTGGTTAGGATTCGGCGCTCTCACCGCCGCGGCCCGGGTTCGATTCCCGGTCAGGGAACCA,Glu-CTC,0;tRNA-Glu-CTC-2-1,TCCCTGGTGGTCTAGTGGTTAGGATTCGGCGCTCTCACCGCCGCGGCCCGGGTTCGATTCCCGGTCAGGAAACCA,Glu-CTC,0;tRNA-Glu-TTC-3-1,TCCCTGGTGGTCTAGTGGCTAGGATTCGGCGCTTTCACCGCCGCGGCCCGGGTTCGATTCCCGGCCAGGGAACCA,Glu-TTC,0;tRNA-Glu-TTC-4-1,TCCCTGGTGGTCTAGTGGCTAGGATTCGGCGCTTTCACCGCCGCGGCCCGGGTTCGATTCCCGGTCAGGGAAC…	0.468717	1.38388	0.595165	0.810284	4.25166	3.78294	15.6963	22.299	4.86505	35.5519	20.6386	13.5482	6.71363	19.5684
tRF-1:32-chrM.Lys-TTT	CACTGTAAAGCTAACTTAGCATTAACCTTTTA	tRF-5c	-	-	32	chrM.tRNA8-LysTTT,CACTGTAAAGCTAACTTAGCATTAACCTTTTAAGTTAAAGATTAAGAGAACCAACACCTCTTTACAGTGACCA,Lys-TTT,0	0.481161	1.39587	0.680427	0.849925	2.57942	2.09826	0.41306	20.8124	0.695007	14.8133	11.6092	0.967729	3.35681	2.00701
tRF-+1:T21-Ser-TGA-1	GAAGCGGGTGCTCTTATTTTT	tRF-1	-	-	21	pre_tRNA-Ser-TGA-1-1,TGTTACACTAAAGTGTCTCCGCCTGTCGAATATTCTCGTGGCAGCGATGGCCGAGTGGTTAAGGCGTTGGACTTGAAATCCAATGGGGTCTCCCCGCGCAGGTTCGAACCCTGCTCGCTGCGGAAGCGGGTGCTCTTATTTTTTCTATTTTTTTAAATAAAC,Ser-TGA,122	0.502633	1.4168	0.581497	0.801332	7.25231	6.74968	26.0228	138.254	7.99258	744.615	114.157	179.03	28.2931	161.564
tRF-+1:T15-Ser-TGA-1	GAAGCGGGTGCTCTT	tRF-1	-	-	15	pre_tRNA-Ser-TGA-1-1,TGTTACACTAAAGTGTCTCCGCCTGTCGAATATTCTCGTGGCAGCGATGGCCGAGTGGTTAAGGCGTTGGACTTGAAATCCAATGGGGTCTCCCCGCGCAGGTTCGAACCCTGCTCGCTGCGGAAGCGGGTGCTCTTATTTTTTCTATTTTTTTAAATAAAC,Ser-TGA,122	0.511115	1.42515	0.580977	0.801332	5.37741	4.8663	9.50037	31.2186	5.56006	191.585	23.8634	44.9994	8.15226	54.6911
tRF-69:85-Leu-AAG-1-M6	TCCCACCGCTGCCACCA	tRF-3a	-	tRF-17-863IP52	17	tRNA-Leu-AAG-1-1,GGTAGCGTGGCCGAGCGGTCTAAGGCGCTGGATTAAGGCTCCAGTCTCTTCGGAGGCGTGGGTTCGAATCCCACCGCTGCCACCA,Leu-AAG,68;tRNA-Leu-AAG-2-1,GGTAGCGTGGCCGAGCGGTCTAAGGCGCTGGATTAAGGCTCCAGTCTCTTCGGGGGCGTGGGTTCGAATCCCACCGCTGCCACCA,Leu-AAG,68;tRNA-Leu-AAG-3-1,GGTAGCGTGGCCGAGCGGTCTAAGGCGCTGGATTAAGGCTCCAGTCTCTTCGGGGGCGTGGGTTCAAATCCCACCGCTGCCACCA,Leu-AAG,68;tRNA-Leu-AAG-4-1,GGTAGCGTGGCCGAGTGGTCTAAGACGCTGGATTAAGGCT…	0.525166	1.4391	0.559313	0.794998	4.82099	4.29583	5.36978	41.6248	8.68759	100.73	19.9937	39.6769	4.79545	22.5789
tiRNA-1:32-chrM.Pro-TGG	CAGAGAATAGTTTAAATTAGAATCTTAGCTTT	tiRNA-5	-	-	32	chrM.tRNA15-ProTGG,CAGAGAATAGTTTAAATTAGAATCTTAGCTTTGGGTGCTAATGGTGGAGTTAAAGACTTTTTCTCTGACCA,Pro-TGG,0	0.536054	1.45	0.554101	0.794998	4.30031	3.76426	17.7616	22.299	3.47503	36.5395	19.9937	11.1289	12.9477	13.0456
tRF-1:23-Val-AAC-2	GTTTCCGTAGTGTAGTGGTCATC	tRF-5b	5026b	tRF-23-79MP9P9MDD	23	tRNA-Val-AAC-2-1,GTTTCCGTAGTGTAGTGGTCATCACGTTCGCCTAACACGCGAAAGGTCCCCGGTTCGAAACCGGGCGGAAACACCA,Val-AAC,0	0.536603	1.45055	0.567416	0.796497	3.83412	3.29752	10.3265	20.8124	7.99258	15.8008	16.1239	8.2257	9.5909	7.02454
tRF-58:74-Gly-CCC-1-M2	TCCCGGCCAATGCACCA	tRF-3a	3027a	tRF-17-8SPOX52	17	tRNA-Gly-CCC-1-1,GCATTGGTGGTTCAGTGGTAGAATTCTCGCCTCCCACGCGGGAGACCCGGGTTCAATTCCCGGCCAATGCACCA,Gly-CCC,57;tRNA-Gly-GCC-2-1,GCATTGGTGGTTCAGTGGTAGAATTCTCGCCTGCCACGCGGGAGGCCCGGGTTCGATTCCCGGCCAATGCACCA,Gly-GCC,57	0.554587	1.46875	0.585083	0.801387	3.41157	2.85698	1.65224	17.8392	5.90756	29.6266	5.80461	9.67729	0.95909	16.5578
tRF-1:30-Gly-TCC-1	GCGTTGGTGGTATAGTGGTTAGCATAGCTG	tRF-5c	-	tRF-30-QNR8VP9NFQFY	30	tRNA-Gly-TCC-1-1,GCGTTGGTGGTATAGTGGTTAGCATAGCTGCCTTCCAAGCAGTTGACCCGGGTTCGATTCCCGGCCAACGCACCA,Gly-TCC,0	0.613188	1.52964	0.535459	0.781556	4.56657	3.95338	30.9795	7.433	14.5951	2.96266	7.09452	16.9353	15.825	26.0911
tRF-+1:T14-Asn-GTT-2-4	GTCAGTGCTTCTTT	tRF-1	-	-	14	pre_tRNA-Asn-GTT-2-4,CGGAAATCTGTACACACCGCAGCGCGGCCTGAGTAACTGGGTCTCTGTGGCGCAATCGGTTAGCGCGTTCGGCTGTTAACCGAAAGGTTGGTGGTTCGAGCCCACCCAGGGACGGTCAGTGCTTCTTTTCCCGAGACAACATTTACCCGATGGT,Asn-GTT,114	0.655324	1.57497	0.547088	0.792577	4.72072	4.0654	0	65.4104	1.73752	101.718	18.0588	12.5805	11.9886	30.6069
tRF-+1:T20-Ser-TGA-1	GAAGCGGGTGCTCTTATTTT	tRF-1	1001	-	20	pre_tRNA-Ser-TGA-1-1,TGTTACACTAAAGTGTCTCCGCCTGTCGAATATTCTCGTGGCAGCGATGGCCGAGTGGTTAAGGCGTTGGACTTGAAATCCAATGGGGTCTCCCCGCGCAGGTTCGAACCCTGCTCGCTGCGGAAGCGGGTGCTCTTATTTTTTCTATTTTTTTAAATAAAC,Ser-TGA,122	0.666811	1.58756	0.447108	0.687391	10.0705	9.40372	189.594	991.562	75.7558	5169.84	675.27	1127.89	156.811	1099.34
tRF-1:32-Lys-TTT-3-M2	GCCCGGATAGCTCAGTCGGTAGAGCATCAGAC	tRF-5c	-	tRF-32-PS5P4PW3FJHP1	32	tRNA-Lys-TTT-3-1,GCCCGGATAGCTCAGTCGGTAGAGCATCAGACTTTTAATCTGAGGGTCCAGGGTTCAAGTCCCTGTTCGGGCGCCA,Lys-TTT,0;tRNA-Lys-TTT-5-1,GCCCGGATAGCTCAGTCGGTAGAGCATCAGACTTTTAATCTGAGGGTCCGGGGTTCAAGTCCCTGTTCGGGCGCCA,Lys-TTT,0	0.682861	1.60532	0.369237	0.622743	9.17383	8.49097	534.086	697.215	366.616	286.39	325.058	354.189	460.363	340.69
tRF-1:29-Gly-TCC-1	GCGTTGGTGGTATAGTGGTTAGCATAGCT	tRF-5c	-	tRF-29-QNR8VP9NFQEW	29	tRNA-Gly-TCC-1-1,GCGTTGGTGGTATAGTGGTTAGCATAGCTGCCTTCCAAGCAGTTGACCCGGGTTCGATTCCCGGCCAACGCACCA,Gly-TCC,0	0.702681	1.62753	0.445221	0.687391	4.69241	3.98973	31.8056	32.7052	7.29757	8.88798	10.3193	17.4191	12.9477	28.0982
tRF-1:29-Lys-CTT-1-M2	GCCCGGCTAGCTCAGTCGGTAGAGCATGG	tRF-5c	-	tRF-29-PSQP4PW3FJF4	29	tRNA-Lys-CTT-1-1,GCCCGGCTAGCTCAGTCGGTAGAGCATGGGACTCTTAATCCCAGGGTCGTGGGTTCGAGCCCCACGTTGGGCGCCA,Lys-CTT,0;tRNA-Lys-CTT-4-1,GCCCGGCTAGCTCAGTCGGTAGAGCATGGGACTCTTAATCTCAGGGTCGTGGGTTCGAGCCCCACGTTGGGCGCCA,Lys-CTT,0	0.707615	1.6331	0.456422	0.696969	6.01628	5.30866	89.2209	59.464	18.0702	11.8506	12.8991	31.4512	21.5795	114.901
tiRNA-32:71-chrM.His-GTG-M1-39:C>A	TGAATCTGACAACAGAGGCTTACGACCCCTTATTTACCCA	tiRNA-3	-	-	40	chrM.tRNA11-HisGTG,GTAAATATAGTTTAACCAAAACATCAGATTGTGAATCTGACAACAGAGGCTTACGACCCCTTATTTACCCCA,His-GTG,31	0.73674	1.66641	0.40566	0.645628	5.38522	4.64848	5.36978	26.7588	20.8502	170.847	41.2772	24.6771	21.5795	18.0631
tRF-+1:T32-Arg-CCT-2	TCGAGAGGGGCTGTGCTCGCAAGGTTTCTTTT	tRF-1	-	-	32	pre_tRNA-Arg-CCT-2-1,AACACCTATCAAGGAGCACGTGGGTTTAGCGTCTTACCGCGCCCCAGTGGCCTAATGGATAAGGCACTGGCCTCCTAAGCCAGGGATTGTGGGTTCGAGTCCCACCTGGGGTGTCGAGAGGGGCTGTGCTCGCAAGGTTTCTTTTGGTGCCGG,Arg-CCT,113	0.743712	1.67448	0.566444	0.796497	3.61747	2.87376	0	8.9196	0	70.1163	12.2542	12.0966	2.39772	5.01753
tRF-+1:T19-Ser-TGA-1	GAAGCGGGTGCTCTTATTT	tRF-1	-	-	19	pre_tRNA-Ser-TGA-1-1,TGTTACACTAAAGTGTCTCCGCCTGTCGAATATTCTCGTGGCAGCGATGGCCGAGTGGTTAAGGCGTTGGACTTGAAATCCAATGGGGTCTCCCCGCGCAGGTTCGAACCCTGCTCGCTGCGGAAGCGGGTGCTCTTATTTTTTCTATTTTTTTAAATAAAC,Ser-TGA,122	0.7526	1.68483	0.392179	0.63309	9.69781	8.94521	134.244	817.63	61.8556	3973.91	471.463	812.892	112.213	834.415
tRF-1:29-Val-CAC-2	GCTTCTGTAGTGTAGTGGTTATCACGTTC	tRF-5c	-	tRF-29-Q99P9P9NH525	29	tRNA-Val-CAC-2-1,GCTTCTGTAGTGTAGTGGTTATCACGTTCGCCTCACACGCGAAAGGTCCCCGGTTCGAAACCGGGCAGAAGCACCA,Val-CAC,0	0.772132	1.70779	0.387715	0.630386	5.10086	4.32873	34.2839	19.3258	21.8927	29.6266	6.44957	32.4189	8.63181	42.649
tRF-58:75-Pro-AGG-1-M7	ATCCCGGACGAGCCCCCA	tRF-3a	3002a	tRF-18-HR6HFRD2	18	tRNA-Pro-AGG-1-1,GGCTCGTTGGTCTAGGGGTATGATTCTCGCTTAGGATGCGAGAGGTCCCGGGTTCAAATCCCGGACGAGCCCCCA,Pro-AGG,57;tRNA-Pro-AGG-2-1,GGCTCGTTGGTCTAGGGGTATGATTCTCGCTTAGGGTGCGAGAGGTCCCGGGTTCAAATCCCGGACGAGCCCCCA,Pro-AGG,57;tRNA-Pro-CGG-1-1,GGCTCGTTGGTCTAGGGGTATGATTCTCGCTTCGGGTGCGAGAGGTCCCGGGTTCAAATCCCGGACGAGCCCCCA,Pro-CGG,57;tRNA-Pro-CGG-2-1,GGCTCGTTGGTCTAGGGGTATGATTCTCGCTTCGGGTGTGAGAGGTCCCGGGTTCAAATCCCGGACGAGC…	0.804366	1.74638	0.383107	0.627407	5.3193	4.51493	8.67425	69.8702	6.95007	142.208	27.7331	43.0639	2.39772	29.6034
tRF-+1:T17-Thr-TGT-2	CCTGTTGGCTTACTTTT	tRF-1	-	-	17	pre_tRNA-Thr-TGT-2-1,TGGTAAGATCTGTGAATTCCTGAAAACAACGCCTCACGTGGGCTCCATAGCTCAGTGGTTAGAGCACTGGTCTTGTAAACCAGGGGTCGCGAGTTCGATCCTCGCTGGGGCCTCCTGTTGGCTTACTTTTATTTTAATCCATAGCATTTAAAT,Thr-TGT,113	0.823608	1.76983	0.519574	0.767475	2.89446	2.07085	0.826119	10.4062	0	34.5644	6.44957	4.83865	0.479545	7.02454
tRF-1:28-Gly-GCC-1	GCATGGGTGGTTCAGTGGTAGAATTCTC	tRF-5c	-	tRF-28-P4R8YP9LOND5	28	tRNA-Gly-GCC-1-1,GCATGGGTGGTTCAGTGGTAGAATTCTCGCCTGCCACGCGGGAGGCCCGGGTTCGATTCCCGGCCCATGCACCA,Gly-GCC,0	0.83753	1.78699	0.323057	0.578987	8.58323	7.7457	498.976	364.217	125.449	109.618	69.6553	241.932	194.695	427.995
tRF-68:85-Leu-AAG-1-M6	ATCCCACCGCTGCCACCA	tRF-3a	3001a	tRF-18-HR0VX6D2	18	tRNA-Leu-AAG-1-1,GGTAGCGTGGCCGAGCGGTCTAAGGCGCTGGATTAAGGCTCCAGTCTCTTCGGAGGCGTGGGTTCGAATCCCACCGCTGCCACCA,Leu-AAG,67;tRNA-Leu-AAG-2-1,GGTAGCGTGGCCGAGCGGTCTAAGGCGCTGGATTAAGGCTCCAGTCTCTTCGGGGGCGTGGGTTCGAATCCCACCGCTGCCACCA,Leu-AAG,67;tRNA-Leu-AAG-3-1,GGTAGCGTGGCCGAGCGGTCTAAGGCGCTGGATTAAGGCTCCAGTCTCTTCGGGGGCGTGGGTTCAAATCCCACCGCTGCCACCA,Leu-AAG,67;tRNA-Leu-AAG-4-1,GGTAGCGTGGCCGAGTGGTCTAAGACGCTGGATTAAGGCT…	0.8434	1.79427	0.301719	0.563541	7.66403	6.82063	24.3705	392.462	65.6782	674.499	130.281	225.481	43.159	95.333
tRF-1:32-Gly-CCC-2	GCGCCGCTGGTGTAGTGGTATCATGCAAGATT	tRF-5c	-	tRF-32-Q1Q89P9L8422Q	32	tRNA-Gly-CCC-2-1,GCGCCGCTGGTGTAGTGGTATCATGCAAGATTCCCATTCTTGCGACCCGGGTTCGATTCCCGGGCGGCGCACCA,Gly-CCC,0	0.848053	1.80007	0.246081	0.514947	10.541	9.69298	587.784	1667.96	1488.36	2117.31	1139.64	968.697	847.835	477.669
tRF-1:32-Glu-CTC-1-M2	TCCCTGGTGGTCTAGTGGTTAGGATTCGGCGC	tRF-5c	-	tRF-32-87R8WP9N1EWJM	32	tRNA-Glu-CTC-1-1,TCCCTGGTGGTCTAGTGGTTAGGATTCGGCGCTCTCACCGCCGCGGCCCGGGTTCGATTCCCGGTCAGGGAACCA,Glu-CTC,0;tRNA-Glu-CTC-2-1,TCCCTGGTGGTCTAGTGGTTAGGATTCGGCGCTCTCACCGCCGCGGCCCGGGTTCGATTCCCGGTCAGGAAACCA,Glu-CTC,0	0.856563	1.81072	0.279911	0.54528	13.3683	12.5118	14084.9	5924.1	3686.66	5368.34	7379.59	6933.78	4514.43	6192.63
tRF-+1:T18-Ser-TGA-1	GAAGCGGGTGCTCTTATT	tRF-1	-	-	18	pre_tRNA-Ser-TGA-1-1,TGTTACACTAAAGTGTCTCCGCCTGTCGAATATTCTCGTGGCAGCGATGGCCGAGTGGTTAAGGCGTTGGACTTGAAATCCAATGGGGTCTCCCCGCGCAGGTTCGAACCCTGCTCGCTGCGGAAGCGGGTGCTCTTATTTTTTCTATTTTTTTAAATAAAC,Ser-TGA,122	0.868435	1.82568	0.32942	0.578987	8.99776	8.12932	65.6765	459.359	46.218	2525.17	285.716	494.993	60.4226	420.469
tRF-+1:T15-Asn-GTT-2-4	GTCAGTGCTTCTTTT	tRF-1	-	-	15	pre_tRNA-Asn-GTT-2-4,CGGAAATCTGTACACACCGCAGCGCGGCCTGAGTAACTGGGTCTCTGTGGCGCAATCGGTTAGCGCGTTCGGCTGTTAACCGAAAGGTTGGTGGTTCGAGCCCACCCAGGGACGGTCAGTGCTTCTTTTCCCGAGACAACATTTACCCGATGGT,Asn-GTT,114	0.871866	1.83003	0.46599	0.706803	4.05744	3.18557	0	43.1114	0	65.1785	7.73948	8.70956	6.23408	17.0596
tRF-60:76-Tyr-GTA-1-M5	TCCGGCTCGAAGGACCA	tRF-3a	-	tRF-17-884U1D2	17	tRNA-Tyr-GTA-1-1,CCTTCGATAGCTCAGTTGGTAGAGCGGAGGACTGTAGATCCTTAGGTCGCTGGTTCGAATCCGGCTCGAAGGACCA,Tyr-GTA,59;tRNA-Tyr-GTA-2-1,CCTTCGATAGCTCAGTTGGTAGAGCGGAGGACTGTAGATCCTTAGGTCGCTGGTTCGATTCCGGCTCGAAGGACCA,Tyr-GTA,59;tRNA-Tyr-GTA-5-1,CCTTCGATAGCTCAGCTGGTAGAGCGGAGGACTGTAGATCCTTAGGTCGCTGGTTCGATTCCGGCTCGAAGGACCA,Tyr-GTA,59;tRNA-Tyr-GTA-7-1,CCTTCGATAGCTCAGCTGGTAGAGCGGAGGACTGTAGATCCTTAGGTCGCTGGTTCAATTCCGGCTC…	0.880655	1.84121	0.330212	0.578987	6.14717	5.26651	9.50037	115.955	13.2051	278.49	40.6323	70.6442	6.71363	55.1928
tRF-1:29-Val-AAC-1-M6	GTTTCCGTAGTGTAGTGGTTATCACGTTC	tRF-5c	-	tRF-29-79MP9P9NH525	29	tRNA-Val-AAC-1-1,GTTTCCGTAGTGTAGTGGTTATCACGTTCGCCTAACACGCGAAAGGTCCCCGGTTCGAAACCGGGCGGAAACACCA,Val-AAC,0;tRNA-Val-AAC-3-1,GTTTCCGTAGTGTAGTGGTTATCACGTTCGCCTAACACGCGAAAGGTCCCTGGATCAAAACCAGGCGGAAACACCA,Val-AAC,0;tRNA-Val-AAC-4-1,GTTTCCGTAGTGTAGTGGTTATCACGTTCGCCTAACACGCGAAAGGTCCGCGGTTCGAAACCGGGCGGAAACACCA,Val-AAC,0;tRNA-Val-CAC-1-1,GTTTCCGTAGTGTAGTGGTTATCACGTTCGCCTCACACGCGAAAGGTCCCCGGTTCGAAACCGGGCGGAA…	0.881587	1.8424	0.412186	0.651427	4.71241	3.83083	34.697	23.7856	6.60257	11.8506	1.28991	22.2578	0.95909	42.1472
tRF-69:86-Leu-CAG-1	ATCCCACTCCTGACACCA	tRF-3a	3011a	tRF-18-HRERXFD2	18	tRNA-Leu-CAG-1-1,GTCAGGATGGCCGAGCGGTCTAAGGCGCTGCGTTCAGGTCGCAGTCTCCCCTGGAGGCGTGGGTTCGAATCCCACTCCTGACACCA,Leu-CAG,68	0.887222	1.84961	0.307836	0.56808	5.1735	4.28628	7.43507	62.4372	10.0776	120.481	14.834	37.7414	6.71363	27.0947
tRF-1:28-Glu-CTC-1-M2	TCCCTGGTGGTCTAGTGGTTAGGATTCG	tRF-5c	-	tRF-28-87R8WP9N1E0K	28	tRNA-Glu-CTC-1-1,TCCCTGGTGGTCTAGTGGTTAGGATTCGGCGCTCTCACCGCCGCGGCCCGGGTTCGATTCCCGGTCAGGGAACCA,Glu-CTC,0;tRNA-Glu-CTC-2-1,TCCCTGGTGGTCTAGTGGTTAGGATTCGGCGCTCTCACCGCCGCGGCCCGGGTTCGATTCCCGGTCAGGAAACCA,Glu-CTC,0	0.895884	1.86075	0.330484	0.578987	11.5028	10.6069	3684.49	3802.72	729.757	680.424	205.096	1459.34	498.247	5159.52
tRF-59:76-Tyr-GTA-1-M2	ATCCGGCTCGAAGGACCA	tRF-3a	-	tRF-18-HSQSD2D2	18	tRNA-Tyr-GTA-1-1,CCTTCGATAGCTCAGTTGGTAGAGCGGAGGACTGTAGATCCTTAGGTCGCTGGTTCGAATCCGGCTCGAAGGACCA,Tyr-GTA,58;tRNA-Tyr-GTA-8-1,CTTTCGATAGCTCAGTTGGTAGAGCGGAGGACTGTAGATCCTTAGGTCGCTGGTTCGAATCCGGCTCGAAGGACCA,Tyr-GTA,58	0.901686	1.86825	0.365511	0.621833	3.9186	3.01692	1.65224	44.598	5.21255	34.5644	9.02939	17.4191	1.91818	7.02454
tRF-1:32-Lys-CTT-2-M2	GCCCGGCTAGCTCAGTCGGTAGAGCATGAGAC	tRF-5c	-	tRF-32-PSQP4PW3FJI01	32	tRNA-Lys-CTT-2-1,GCCCGGCTAGCTCAGTCGGTAGAGCATGAGACTCTTAATCTCAGGGTCGTGGGTTCGAGCCCCACGTTGGGCGCCA,Lys-CTT,0;tRNA-Lys-CTT-3-1,GCCCGGCTAGCTCAGTCGGTAGAGCATGAGACCCTTAATCTCAGGGTCGTGGGTTCGAGCCCCACGTTGGGCGCCA,Lys-CTT,0	0.949261	1.93088	0.215342	0.486673	12.1853	11.236	5263.21	3077.26	2460.32	2885.63	2132.23	3238.02	1954.62	3037.11
tRF-+1:T17-Ser-TGA-1	GAAGCGGGTGCTCTTAT	tRF-1	-	-	17	pre_tRNA-Ser-TGA-1-1,TGTTACACTAAAGTGTCTCCGCCTGTCGAATATTCTCGTGGCAGCGATGGCCGAGTGGTTAAGGCGTTGGACTTGAAATCCAATGGGGTCTCCCCGCGCAGGTTCGAACCCTGCTCGCTGCGGAAGCGGGTGCTCTTATTTTTTCTATTTTTTTAAATAAAC,Ser-TGA,122	0.973825	1.96404	0.280079	0.54528	9.16862	8.1948	45.4366	520.31	51.4305	2937.97	300.55	495.477	85.359	431.006
tRF-1:32-chrM.Tyr-GTA	GGTAAAATGGCTGAGTGAAGCATTGGACTGTA	tRF-5c	-	tRF-32-ROD8N0X0JYOYO	32	chrM.tRNA18-TyrGTA,GGTAAAATGGCTGAGTGAAGCATTGGACTGTAAATCTAAAGACAGGGGTTAGGCCTCTTTTTACCACCA,Tyr-GTA,0	0.978336	1.97019	0.333551	0.579865	4.38925	3.41091	0.41306	23.7856	11.1201	80.9793	21.9285	7.74183	4.79545	12.0421
tRF-1:30-Gly-TCC-2	GCGTTGGTGGTATAGTGGTGAGCATAGCTG	tRF-5c	5008c	tRF-30-QNR8VP94FQFY	30	tRNA-Gly-TCC-2-1,GCGTTGGTGGTATAGTGGTGAGCATAGCTGCCTTCCAAGCAGTTGACCCGGGTTCGATTCCCGGCCAACGCACCA,Gly-TCC,0	0.987224	1.98237	0.343753	0.593039	3.91205	2.92482	20.653	10.4062	5.90756	1.97511	3.22478	4.35478	8.63181	16.0561
tRF-69:86-Leu-CAA-1-M5	ATCCCACTTCTGACACCA	tRF-3a	3012a	tRF-18-HRE9XFD2	18	tRNA-Leu-CAA-1-1,GTCAGGATGGCCGAGTGGTCTAAGGCGCCAGACTCAAGTTCTGGTCTCCAATGGAGGCGTGGGTTCGAATCCCACTTCTGACACCA,Leu-CAA,68;tRNA-Leu-CAA-2-1,GTCAGGATGGCCGAGTGGTCTAAGGCGCCAGACTCAAGTTCTGGTCTCCGTATGGAGGCGTGGGTTCGAATCCCACTTCTGACACCA,Leu-CAA,69;tRNA-Leu-CAA-3-1,GTCAGGATGGCCGAGTGGTCTAAGGCGCCAGACTCAAGTTCTGGTCTCCGCATGGAGGCGTGGGTTCGAATCCCACTTCTGACACCA,Leu-CAA,69;tRNA-Leu-CAA-4-1,GTCAGGATGGCCGAGTGGTCTAAGGCGCCAGACTC…	1.00594	2.00825	0.266964	0.538695	6.49379	5.48785	12.3918	222.99	12.8576	289.353	32.2478	103.547	8.63181	56.1963
tRF-58:75-Gln-CTG-1-M2	ATCTCGGTGGAACCTCCA	tRF-3a	-	tRF-18-H9R8B7D2	18	tRNA-Gln-CTG-1-1,GGTTCCATGGTGTAATGGTTAGCACTCTGGACTCTGAATCCAGCGATCCGAGTTCAAATCTCGGTGGAACCTCCA,Gln-CTG,57;tRNA-Gln-CTG-5-1,GGTTCCATGGTGTAATGGTTAGCACTCTGGACTCTGAATCCGGTAATCCGAGTTCAAATCTCGGTGGAACCTCCA,Gln-CTG,57	1.02987	2.04183	0.258637	0.536256	5.62654	4.59667	7.84813	133.794	13.9001	125.419	24.5083	62.9024	5.27499	13.0456
tRF-+1:T16-Pro-TGG-3-2	TCGTGGCTACTGTTTT	tRF-1	-	-	16	pre_tRNA-Pro-TGG-3-2,GAGAAATTCAGAGTGATAGGAAGCACCACTCAGCTACAGTGGCTCGTTGGTCTAGGGGTATGATTCTCGCTTTGGGTGCGAGAGGTCCCGGGTTCAAATCCCGGACGAGCCCTCGTGGCTACTGTTTTTCCACCCCCTTTTGTCAACTACTG,Pro-TGG,112	1.05483	2.07747	0.297875	0.560997	5.65409	4.59926	2.89142	89.196	1.39001	225.162	20.6386	33.8705	7.67272	47.1648
tiRNA-1:34-Glu-TTC-2	TCCCACATGGTCTAGCGGTTAGGATTCCTGGTTT	tiRNA-5	-	tRF-34-86J8WPMN1E8Y2Q	34	tRNA-Glu-TTC-2-1,TCCCACATGGTCTAGCGGTTAGGATTCCTGGTTTTCACCCAGGCGGCCCGGGTTCGACTCCCGGTGTGGGAACCA,Glu-TTC,0	1.10475	2.15061	0.142702	0.375013	12.2057	11.101	3117.77	8069.26	3760.68	2237.79	1278.3	3083.19	1329.3	4036.6
tRF-1:28-Gly-TCC-1	GCGTTGGTGGTATAGTGGTTAGCATAGC	tRF-5c	-	tRF-28-QNR8VP9NFQ9	28	tRNA-Gly-TCC-1-1,GCGTTGGTGGTATAGTGGTTAGCATAGCTGCCTTCCAAGCAGTTGACCCGGGTTCGATTCCCGGCCAACGCACCA,Gly-TCC,0	1.1095	2.1577	0.297271	0.560997	4.43937	3.32988	32.2187	20.8124	2.08502	5.92532	3.86974	5.80637	5.75454	30.1052
tRF-59:75-Pro-AGG-1-M7	TCCCGGACGAGCCCCCA	tRF-3a	-	tRF-17-8SOUPR2	17	tRNA-Pro-AGG-1-1,GGCTCGTTGGTCTAGGGGTATGATTCTCGCTTAGGATGCGAGAGGTCCCGGGTTCAAATCCCGGACGAGCCCCCA,Pro-AGG,58;tRNA-Pro-AGG-2-1,GGCTCGTTGGTCTAGGGGTATGATTCTCGCTTAGGGTGCGAGAGGTCCCGGGTTCAAATCCCGGACGAGCCCCCA,Pro-AGG,58;tRNA-Pro-CGG-1-1,GGCTCGTTGGTCTAGGGGTATGATTCTCGCTTCGGGTGCGAGAGGTCCCGGGTTCAAATCCCGGACGAGCCCCCA,Pro-CGG,58;tRNA-Pro-CGG-2-1,GGCTCGTTGGTCTAGGGGTATGATTCTCGCTTCGGGTGTGAGAGGTCCCGGGTTCAAATCCCGGACGAGC…	1.1131	2.16311	0.239426	0.511008	4.51256	3.39946	10.3265	35.6784	6.60257	60.2407	9.67435	25.6448	0.95909	10.5368
tRF-1:28-Glu-TTC-3-M2	TCCCTGGTGGTCTAGTGGCTAGGATTCG	tRF-5c	-	tRF-28-87R8WP9I1E0K	28	tRNA-Glu-TTC-3-1,TCCCTGGTGGTCTAGTGGCTAGGATTCGGCGCTTTCACCGCCGCGGCCCGGGTTCGATTCCCGGCCAGGGAACCA,Glu-TTC,0;tRNA-Glu-TTC-4-1,TCCCTGGTGGTCTAGTGGCTAGGATTCGGCGCTTTCACCGCCGCGGCCCGGGTTCGATTCCCGGTCAGGGAACCA,Glu-TTC,0	1.12729	2.18448	0.284704	0.54528	4.53095	3.40366	29.7403	23.7856	8.34008	3.95021	1.28991	8.70956	3.83636	35.1227
tRF-58:75-Gln-TTG-1-M3	ATCTCGGTGGGACCTCCA	tRF-3a	-	tRF-18-H9R8O7D2	18	tRNA-Gln-TTG-1-1,GGTCCCATGGTGTAATGGTTAGCACTCTGGACTTTGAATCCAGCGATCCGAGTTCAAATCTCGGTGGGACCTCCA,Gln-TTG,57;tRNA-Gln-TTG-2-1,GGTCCCATGGTGTAATGGTTAGCACTCTGGACTTTGAATCCAGCAATCCGAGTTCGAATCTCGGTGGGACCTCCA,Gln-TTG,57;tRNA-Gln-TTG-3-1,GGCCCCATGGTGTAATGGTTAGCACTCTGGACTTTGAATCCAGCGATCCGAGTTCAAATCTCGGTGGGACCTCCA,Gln-TTG,57	1.13612	2.19789	0.263512	0.53652	4.38195	3.24583	2.47836	29.732	3.82254	86.9047	12.8991	20.3223	1.43863	7.02454
tiRNA-1:34-Lys-TTT-3-M2	GCCCGGATAGCTCAGTCGGTAGAGCATCAGACTT	tiRNA-5	-	tRF-34-PS5P4PW3FJHPEQ	34	tRNA-Lys-TTT-3-1,GCCCGGATAGCTCAGTCGGTAGAGCATCAGACTTTTAATCTGAGGGTCCAGGGTTCAAGTCCCTGTTCGGGCGCCA,Lys-TTT,0;tRNA-Lys-TTT-5-1,GCCCGGATAGCTCAGTCGGTAGAGCATCAGACTTTTAATCTGAGGGTCCGGGGTTCAAGTCCCTGTTCGGGCGCCA,Lys-TTT,0	1.15216	2.22247	0.151026	0.381574	9.74182	8.58965	1038.84	665.997	410.054	301.204	474.688	341.608	275.259	587.553
tRF-1:24-Gly-CCC-1-M4	GCATTGGTGGTTCAGTGGTAGAAT	tRF-5b	-	tRF-24-PNR8YP9LH7	24	tRNA-Gly-CCC-1-1,GCATTGGTGGTTCAGTGGTAGAATTCTCGCCTCCCACGCGGGAGACCCGGGTTCAATTCCCGGCCAATGCACCA,Gly-CCC,0;tRNA-Gly-GCC-2-1,GCATTGGTGGTTCAGTGGTAGAATTCTCGCCTGCCACGCGGGAGGCCCGGGTTCGATTCCCGGCCAATGCACCA,Gly-GCC,0;tRNA-Gly-GCC-3-1,GCATTGGTGGTTCAGTGGTAGAATTCTCGCCTGCCACGCGGGAGGCCCGGGTTTGATTCCCGGCCAGTGCACCA,Gly-GCC,0;tRNA-Gly-GCC-5-1,GCATTGGTGGTTCAGTGGTAGAATTCTCGCCTGCCATGCGGGCGGCCGGGCTTCGATTCCTGGCCAATGCACCA,G…	1.16104	2.23619	0.223472	0.500047	4.03362	2.87258	14.8701	38.6516	3.12753	9.87553	6.44957	3.87092	5.27499	16.5578
tRF-1:32-Glu-TTC-3-M2	TCCCTGGTGGTCTAGTGGCTAGGATTCGGCGC	tRF-5c	-	tRF-32-87R8WP9I1EWJM	32	tRNA-Glu-TTC-3-1,TCCCTGGTGGTCTAGTGGCTAGGATTCGGCGCTTTCACCGCCGCGGCCCGGGTTCGATTCCCGGCCAGGGAACCA,Glu-TTC,0;tRNA-Glu-TTC-4-1,TCCCTGGTGGTCTAGTGGCTAGGATTCGGCGCTTTCACCGCCGCGGCCCGGGTTCGATTCCCGGTCAGGGAACCA,Glu-TTC,0	1.17231	2.25372	0.179475	0.417695	6.83168	5.65937	156.137	56.4908	43.7854	39.5021	59.336	49.3542	46.0363	60.2103
tRF-1:29-Lys-CTT-2-M2	GCCCGGCTAGCTCAGTCGGTAGAGCATGA	tRF-5c	-	tRF-29-PSQP4PW3FJFL	29	tRNA-Lys-CTT-2-1,GCCCGGCTAGCTCAGTCGGTAGAGCATGAGACTCTTAATCTCAGGGTCGTGGGTTCGAGCCCCACGTTGGGCGCCA,Lys-CTT,0;tRNA-Lys-CTT-3-1,GCCCGGCTAGCTCAGTCGGTAGAGCATGAGACCCTTAATCTCAGGGTCGTGGGTTCGAGCCCCACGTTGGGCGCCA,Lys-CTT,0	1.20452	2.30461	0.198136	0.452312	6.52009	5.31557	114.004	104.062	26.4103	37.527	5.15965	53.2251	16.7841	106.873
tRF-1:28-His-GTG-1	GCCGTGATCGTATAGTGGTTAGTACTCT	tRF-5c	-	tRF-28-PW5SVP9N1503	28	tRNA-His-GTG-1-1,GCCGTGATCGTATAGTGGTTAGTACTCTGCGTTGTGGCCGCAGCAACCTCGGTTCGAATCCGAGTCACGGCACCA,His-GTG,0	1.23706	2.35717	0.158708	0.381574	6.40032	5.16326	90.8731	84.7362	43.4379	42.4648	9.67435	58.0637	19.1818	72.7542
tRF-+1:T16-Thr-TGT-2	CCTGTTGGCTTACTTT	tRF-1	-	-	16	pre_tRNA-Thr-TGT-2-1,TGGTAAGATCTGTGAATTCCTGAAAACAACGCCTCACGTGGGCTCCATAGCTCAGTGGTTAGAGCACTGGTCTTGTAAACCAGGGGTCGCGAGTTCGATCCTCGCTGGGGCCTCCTGTTGGCTTACTTTTATTTTAATCCATAGCATTTAAAT,Thr-TGT,113	1.24595	2.37175	0.31169	0.56808	3.31769	2.07175	0.41306	10.4062	0	52.3403	3.22478	3.38705	0.95909	11.5403
tRF-70:86-Leu-CAA-1-M5	TCCCACTTCTGACACCA	tRF-3a	-	tRF-17-86N7O52	17	tRNA-Leu-CAA-1-1,GTCAGGATGGCCGAGTGGTCTAAGGCGCCAGACTCAAGTTCTGGTCTCCAATGGAGGCGTGGGTTCGAATCCCACTTCTGACACCA,Leu-CAA,69;tRNA-Leu-CAA-2-1,GTCAGGATGGCCGAGTGGTCTAAGGCGCCAGACTCAAGTTCTGGTCTCCGTATGGAGGCGTGGGTTCGAATCCCACTTCTGACACCA,Leu-CAA,70;tRNA-Leu-CAA-3-1,GTCAGGATGGCCGAGTGGTCTAAGGCGCCAGACTCAAGTTCTGGTCTCCGCATGGAGGCGTGGGTTCGAATCCCACTTCTGACACCA,Leu-CAA,70;tRNA-Leu-CAA-4-1,GTCAGGATGGCCGAGTGGTCTAAGGCGCCAGACTC…	1.26351	2.40079	0.2355	0.511008	3.97771	2.7142	0.826119	37.165	4.17004	51.3527	5.15965	15.4837	0.479545	8.02805
tRF-+1:T17-Pro-TGG-3-2	TCGTGGCTACTGTTTTT	tRF-1	-	-	17	pre_tRNA-Pro-TGG-3-2,GAGAAATTCAGAGTGATAGGAAGCACCACTCAGCTACAGTGGCTCGTTGGTCTAGGGGTATGATTCTCGCTTTGGGTGCGAGAGGTCCCGGGTTCAAATCCCGGACGAGCCCTCGTGGCTACTGTTTTTCCACCCCCTTTTGTCAACTACTG,Pro-TGG,112	1.26358	2.40091	0.278667	0.54528	3.16726	1.90368	1.23918	16.3526	0.347503	36.5395	5.80461	6.29024	0	4.51578
tRF-59:75-Gln-CTG-1-M5	TCTCGGTGGAACCTCCA	tRF-3a	3004a	tRF-17-WS72092	17	tRNA-Gln-CTG-1-1,GGTTCCATGGTGTAATGGTTAGCACTCTGGACTCTGAATCCAGCGATCCGAGTTCAAATCTCGGTGGAACCTCCA,Gln-CTG,58;tRNA-Gln-CTG-2-1,GGTTCCATGGTGTAATGGTTAGCACTCTGGACTCTGAATCCAGCGATCCGAGTTCAAGTCTCGGTGGAACCTCCA,Gln-CTG,58;tRNA-Gln-CTG-3-1,GGTTCCATGGTGTAATGGTGAGCACTCTGGACTCTGAATCCAGCGATCCGAGTTCGAGTCTCGGTGGAACCTCCA,Gln-CTG,58;tRNA-Gln-CTG-4-1,GGTTCCATGGTGTAATGGTAAGCACTCTGGACTCTGAATCCAGCGATCCGAGTTCGAGTCTCGGTGGAAC…	1.3058	2.47222	0.148257	0.381249	6.89557	5.58976	14.044	240.829	28.1478	413.785	54.8213	104.999	5.75454	49.6735
tiRNA-1:34-Val-CAC-3	GTTTCCGTAGTGTAGCGGTTATCACATTCGCCTC	tiRNA-5	-	tRF-34-79MP9PMNH5IS15	34	tRNA-Val-CAC-3-1,GTTTCCGTAGTGTAGCGGTTATCACATTCGCCTCACACGCGAAAGGTCCCCGGTTCGATCCCGGGCGGAAACACCA,Val-CAC,0	1.32834	2.51114	0.178388	0.417695	5.42115	4.0928	55.35	8.9196	15.2902	41.4772	43.2121	19.3546	6.71363	4.01402
tRF-60:76-Val-AAC-1-M5	ACCGGGCGGAAACACCA	tRF-3a	3008a	tRF-17-08Q2B52	17	tRNA-Val-AAC-1-1,GTTTCCGTAGTGTAGTGGTTATCACGTTCGCCTAACACGCGAAAGGTCCCCGGTTCGAAACCGGGCGGAAACACCA,Val-AAC,59;tRNA-Val-AAC-2-1,GTTTCCGTAGTGTAGTGGTCATCACGTTCGCCTAACACGCGAAAGGTCCCCGGTTCGAAACCGGGCGGAAACACCA,Val-AAC,59;tRNA-Val-AAC-4-1,GTTTCCGTAGTGTAGTGGTTATCACGTTCGCCTAACACGCGAAAGGTCCGCGGTTCGAAACCGGGCGGAAACACCA,Val-AAC,59;tRNA-Val-CAC-1-1,GTTTCCGTAGTGTAGTGGTTATCACGTTCGCCTCACACGCGAAAGGTCCCCGGTTCGAAACCGGGCG…	1.33277	2.51886	0.157569	0.381574	5.32456	3.99179	8.26119	65.4104	7.99258	146.158	13.5441	30.9673	1.43863	26.0911
tRF-+1:T15-Leu-TAA-3	AAGAGGAGTTGTTTT	tRF-1	1032	-	15	pre_tRNA-Leu-TAA-3-1,TACCCGAGTTGCTTTAAAATAAAACATTGTTTTATCAGTTACCAGAATGGCCGAGTGGTTAAGGCGTTGGACTTAAGATCCAATGGATTCATATCCGCGTGGGTTCGAACCCCACTTCTGGTAAAGAGGAGTTGTTTTTCCTGGCAAAAACCTTTTTTCCTAA,Leu-TAA,123	1.39873	2.6367	0.28445	0.54528	2.63113	1.23239	0	5.9464	0	33.5768	3.22478	2.41932	0.95909	3.51227
tRF-1:28-Gly-TCC-4	GCGTTGGTGGTATAGTGGTGAGCATAGT	tRF-5c	-	-	28	tRNA-Gly-TCC-4-1,GCGTTGGTGGTATAGTGGTGAGCATAGTTGCCTTCCAAGCAGTTGACCCGGGCTCGATTCCCGCCCAACGCACCA,Gly-TCC,0	1.39996	2.63894	0.239676	0.511008	3.93519	2.53523	21.4791	19.3258	1.39001	3.95021	0	2.90319	3.35681	20.0701
tiRNA-1:34-Val-AAC-1-M3	GTTTCCGTAGTGTAGTGGTTATCACGTTCGCCTA	tiRNA-5	-	tRF-34-79MP9P9NH57S1O	34	tRNA-Val-AAC-1-1,GTTTCCGTAGTGTAGTGGTTATCACGTTCGCCTAACACGCGAAAGGTCCCCGGTTCGAAACCGGGCGGAAACACCA,Val-AAC,0;tRNA-Val-AAC-3-1,GTTTCCGTAGTGTAGTGGTTATCACGTTCGCCTAACACGCGAAAGGTCCCTGGATCAAAACCAGGCGGAAACACCA,Val-AAC,0;tRNA-Val-AAC-4-1,GTTTCCGTAGTGTAGTGGTTATCACGTTCGCCTAACACGCGAAAGGTCCGCGGTTCGAAACCGGGCGGAAACACCA,Val-AAC,0	1.40364	2.64569	0.153795	0.381574	5.18821	3.78457	50.3933	4.4598	12.8576	27.6515	28.3781	14.0321	7.67272	9.03155
tiRNA-1:34-Val-TAC-2	GGTTCCATAGTGTAGCGGTTATCACGTCTGCTTT	tiRNA-5	-	-	34	tRNA-Val-TAC-2-1,GGTTCCATAGTGTAGCGGTTATCACGTCTGCTTTACACGCAGAAGGTCCTGGGTTCGAGCCCCAGTGGAACCACCA,Val-TAC,0	1.40903	2.65558	0.148451	0.381249	4.38668	2.97766	12.8048	5.9464	9.7301	60.2407	11.6092	15.4837	3.83636	2.50876
tRF-70:86-Leu-CAG-1	TCCCACTCCTGACACCA	tRF-3a	-	tRF-17-8647O52	17	tRNA-Leu-CAG-1-1,GTCAGGATGGCCGAGCGGTCTAAGGCGCTGCGTTCAGGTCGCAGTCTCCCCTGGAGGCGTGGGTTCGAATCCCACTCCTGACACCA,Leu-CAG,69	1.58629	3.00276	0.13126	0.366347	3.1476	1.56131	2.47836	17.8392	2.43252	24.6888	2.57983	5.32251	0.479545	4.51578
tRF-59:75-Ala-CGC-1-M6	CCCCGGCATCTCCACCA	tRF-3a	-	tRF-17-KSPM852	17	tRNA-Ala-CGC-1-1,GGGGATGTAGCTCAGTGGTAGAGCGCATGCTTCGCATGTATGAGGTCCCGGGTTCGATCCCCGGCATCTCCACCA,Ala-CGC,58;tRNA-Ala-CGC-2-1,GGGGATGTAGCTCAGTGGTAGAGCGCATGCTTCGCATGTATGAGGCCCCGGGTTCGATCCCCGGCATCTCCACCA,Ala-CGC,58;tRNA-Ala-CGC-3-1,GGGGATGTAGCTCAGTGGTAGAGCGCGCGCTTCGCATGTGTGAGGTCCCGGGTTCAATCCCCGGCATCTCCACCA,Ala-CGC,58;tRNA-Ala-TGC-2-1,GGGGATGTAGCTCAGTGGTAGAGCGCATGCTTTGCATGTATGAGGTCCCGGGTTCGATCCCCGGCATCTC…	1.6095	3.05146	0.104574	0.310971	4.59115	2.98165	2.0653	44.598	3.47503	95.7926	9.02939	10.645	2.39772	13.0456
tRF-60:76-Phe-GAA-1-M4	CCCGGGTTTCGGCACCA	tRF-3a	3023a	tRF-17-K879652	17	tRNA-Phe-GAA-1-1,GCCGAAATAGCTCAGTTGGGAGAGCGTTAGACTGAAGATCTAAAGGTCCCTGGTTCGATCCCGGGTTTCGGCACCA,Phe-GAA,59;tRNA-Phe-GAA-2-1,GCCGAAATAGCTCAGTTGGGAGAGCGTTAGACTGAAGATCTAAAGGTCCCTGGTTCAATCCCGGGTTTCGGCACCA,Phe-GAA,59;tRNA-Phe-GAA-3-1,GCCGAGATAGCTCAGTTGGGAGAGCGTTAGACTGAAGATCTAAAGGTCCCTGGTTCAATCCCGGGTTTCGGCACCA,Phe-GAA,59;tRNA-Phe-GAA-4-1,GCCGAAATAGCTCAGTTGGGAGAGCGTTAGACCGAAGATCTTAAAGGTCCCTGGTTCAATCCCGGGT…	1.62054	3.07491	0.0924756	0.297231	4.79613	3.17559	3.30448	43.1114	6.60257	108.631	7.09452	13.0643	2.39772	18.0631
tRF-59:76-Val-AAC-1-M5	AACCGGGCGGAAACACCA	tRF-3a	-	tRF-18-BS68BFD2	18	tRNA-Val-AAC-1-1,GTTTCCGTAGTGTAGTGGTTATCACGTTCGCCTAACACGCGAAAGGTCCCCGGTTCGAAACCGGGCGGAAACACCA,Val-AAC,58;tRNA-Val-AAC-2-1,GTTTCCGTAGTGTAGTGGTCATCACGTTCGCCTAACACGCGAAAGGTCCCCGGTTCGAAACCGGGCGGAAACACCA,Val-AAC,58;tRNA-Val-AAC-4-1,GTTTCCGTAGTGTAGTGGTTATCACGTTCGCCTAACACGCGAAAGGTCCGCGGTTCGAAACCGGGCGGAAACACCA,Val-AAC,58;tRNA-Val-CAC-1-1,GTTTCCGTAGTGTAGTGGTTATCACGTTCGCCTCACACGCGAAAGGTCCCCGGTTCGAAACCGGGCG…	1.6508	3.14007	0.0750845	0.278182	4.69437	3.04357	7.02201	35.6784	5.21255	94.8051	5.15965	14.5159	3.83636	12.5438
tRF-58:75-Ala-AGC-2-M4	TCCCCGGCACCTCCACCA	tRF-3a	3020a	tRF-18-8R6546D2	18	tRNA-Ala-AGC-2-1,GGGGGTGTAGCTCAGTGGTAGAGCGCGTGCTTAGCATGCACGAGGCCCCGGGTTCAATCCCCGGCACCTCCACCA,Ala-AGC,57;tRNA-Ala-AGC-3-1,GGGGGTGTAGCTCAGTGGTAGAGCGCGTGCTTAGCATGTACGAGGTCCCGGGTTCAATCCCCGGCACCTCCACCA,Ala-AGC,57;tRNA-Ala-TGC-1-1,GGGGGTGTAGCTCAGTGGTAGAGCGCATGCTTTGCATGTATGAGGTCCCGGGTTCGATCCCCGGCACCTCCACCA,Ala-TGC,57;tRNA-Ala-TGC-6-1,GGGGGTGTAGCTCAGTGGTAGAGCACATGCTTTGCATGTGTGAGGCCCCGGGTTCGATCCCCGGCACCTC…	1.67125	3.1849	0.081086	0.286833	5.90202	4.23078	5.78283	71.3568	11.8151	266.639	13.5441	40.1608	3.35681	27.0947
tRF-58:75-Ala-CGC-1-M6	TCCCCGGCATCTCCACCA	tRF-3a	3021a	tRF-18-8R6Q46D2	18	tRNA-Ala-CGC-1-1,GGGGATGTAGCTCAGTGGTAGAGCGCATGCTTCGCATGTATGAGGTCCCGGGTTCGATCCCCGGCATCTCCACCA,Ala-CGC,57;tRNA-Ala-CGC-2-1,GGGGATGTAGCTCAGTGGTAGAGCGCATGCTTCGCATGTATGAGGCCCCGGGTTCGATCCCCGGCATCTCCACCA,Ala-CGC,57;tRNA-Ala-CGC-3-1,GGGGATGTAGCTCAGTGGTAGAGCGCGCGCTTCGCATGTGTGAGGTCCCGGGTTCAATCCCCGGCATCTCCACCA,Ala-CGC,57;tRNA-Ala-TGC-2-1,GGGGATGTAGCTCAGTGGTAGAGCGCATGCTTTGCATGTATGAGGTCCCGGGTTCGATCCCCGGCATCTC…	1.72381	3.30308	0.080017	0.286833	6.89871	5.1749	5.36978	196.231	23.2827	501.677	16.7689	72.0958	4.3159	72.2524
tRF-1:28-Val-CAC-3	GTTTCCGTAGTGTAGCGGTTATCACATT	tRF-5c	-	tRF-28-79MP9PMNH5DE	28	tRNA-Val-CAC-3-1,GTTTCCGTAGTGTAGCGGTTATCACATTCGCCTCACACGCGAAAGGTCCCCGGTTCGATCCCGGGCGGAAACACCA,Val-CAC,0	1.74113	3.34298	0.0948809	0.297821	5.03786	3.29672	42.1321	53.5176	3.47503	8.88798	1.28991	22.2578	4.79545	14.5508
tRF-1:16-Leu-AAG-4-M2	GGTAGCGTGGCCGAGT	tRF-5a	-	tRF-16-RPM830E	16	tRNA-Leu-AAG-4-1,GGTAGCGTGGCCGAGTGGTCTAAGACGCTGGATTAAGGCTCCAGTCTCTTCGGGGGCGTGGGTTTGAATCCCACCGCTGCCACCA,Leu-AAG,0;tRNA-Leu-TAG-3-1,GGTAGCGTGGCCGAGTGGTCTAAGGCGCTGGATTTAGGCTCCAGTCATTTCGATGGCGTGGGTTCGAATCCCACCGCTGCCACCA,Leu-TAG,0	1.75744	3.38097	0.0464804	0.22836	5.98946	4.23202	31.3925	50.5444	83.0533	36.5395	19.3487	27.0964	22.0591	8.02805
tiRNA-1:36-SeC-TCA-1	GCCCGGATGATCCTCAGTGGTCTGGGGTGCAGGCTT	tiRNA-5	-	-	36	tRNA-SeC-TCA-1-1,GCCCGGATGATCCTCAGTGGTCTGGGGTGCAGGCTTCAAACCTGTAGCTGTCTAGCGACAGAGTGGTTCAATTCCACCTTTCGGGCGCCA,SeC-TCA,0	1.79227	3.46361	0.0516697	0.243278	4.80132	3.00905	22.7183	38.6516	21.1977	9.87553	7.73948	10.1612	2.87727	15.0526
tiRNA-1:34-Val-TAC-1	GGTTCCATAGTGTAGTGGTTATCACGTCTGCTTT	tiRNA-5	-	tRF-34-R9JP9P9NH5SYHQ	34	tRNA-Val-TAC-1-1,GGTTCCATAGTGTAGTGGTTATCACGTCTGCTTTACACGCAGAAGGTCCTGGGTTCGAGCCCCAGTGGAACCACCA,Val-TAC,0	1.81339	3.51466	0.0228207	0.168465	6.93626	5.12288	66.9157	78.7898	88.9609	255.776	49.0167	42.5801	22.5386	36.1262
tRF-1:16-Ser-AGA-1-M7	GTAGTCGTGGCCGAGT	tRF-5a	-	tRF-16-S3M830E	16	tRNA-Ser-AGA-1-1,GTAGTCGTGGCCGAGTGGTTAAGGCGATGGACTAGAAATCCATTGGGGTTTCCCCGCGCAGGTTCGAATCCTGCCGACTACGCCA,Ser-AGA,0;tRNA-Ser-AGA-2-1,GTAGTCGTGGCCGAGTGGTTAAGGCGATGGACTAGAAATCCATTGGGGTCTCCCCGCGCAGGTTCGAATCCTGCCGACTACGCCA,Ser-AGA,0;tRNA-Ser-AGA-3-1,GTAGTCGTGGCCGAGTGGTTAAGGCGATGGACTAGAAATCCATTGGGGTTTCCCCACGCAGGTTCGAATCCTGCCGACTACGCCA,Ser-AGA,0;tRNA-Ser-AGA-4-1,GTAGTCGTGGCCGAGTGGTTAAGGTGATGGACTAGAAACCCAT…	1.81749	3.52466	0.0560163	0.246502	4.10065	2.28316	10.7396	20.8124	15.9852	11.8506	6.44957	5.80637	4.79545	3.01052
tRF-1:28-Lys-CTT-10	GCCCAGCTAGCTCAGTCGGTAGAGCATA	tRF-5c	-	-	28	tRNA-Lys-CTT-10-1,GCCCAGCTAGCTCAGTCGGTAGAGCATAAGACTCTTAATCTCAGGGTTGTGGATTCGTGCCCCATGCTGGGTGCCA,Lys-CTT,0	1.8298	3.55488	0.0574562	0.246502	4.54633	2.71653	23.5444	17.8392	15.2902	13.8257	3.86974	8.70956	1.91818	15.0526
tRF-1:16-Leu-TAA-1	ACCAGGATGGCCGAGT	tRF-5a	-	-	16	tRNA-Leu-TAA-1-1,ACCAGGATGGCCGAGTGGTTAAGGCGTTGGACTTAAGATCCAATGGACATATGTCCGCGTGGGTTCGAACCCCACTCCTGGTACCA,Leu-TAA,0	1.84434	3.59089	0.0637578	0.257308	4.89598	3.05164	16.1093	17.8392	44.1329	3.95021	6.44957	14.9998	5.75454	8.02805
tRF-1:32-Ala-CGC-3	GGGGATGTAGCTCAGTGGTAGAGCGCGCGCTT	tRF-5c	-	tRF-32-R29P4P9L5HLVQ	32	tRNA-Ala-CGC-3-1,GGGGATGTAGCTCAGTGGTAGAGCGCGCGCTTCGCATGTGTGAGGTCCCGGGTTCAATCCCCGGCATCTCCACCA,Ala-CGC,0	1.8601	3.63033	0.0551696	0.246502	4.23213	2.37203	16.9354	22.299	9.38259	17.776	8.38444	9.19343	2.39772	2.00701
tRF-+1:T22-Leu-TAG-3	CACCTCAGAAGGTCTCACTTTT	tRF-1	-	-	22	pre_tRNA-Leu-TAG-3-1,TCACACTAATATGCCGGCATAGGAAGCCCTACGATCGGGAGGTAGCGTGGCCGAGTGGTCTAAGGCGCTGGATTTAGGCTCCAGTCATTTCGATGGCGTGGGTTCGAATCCCACCGCTGCCACACCTCAGAAGGTCTCACTTTTCTATCCATAAACCATCTC,Leu-TAG,122	1.90192	3.73711	0.142704	0.375013	2.56017	0.658243	0	13.3794	0.695007	22.7137	0.644957	4.35478	0.479545	1.00351
tiRNA-1:33-Gly-GCC-4	GCATAGGTGGTTCAGTGGTAGAATTCTTGCCTG	tiRNA-5	-	-	33	tRNA-Gly-GCC-4-1,GCATAGGTGGTTCAGTGGTAGAATTCTTGCCTGCCACGCAGGAGGCCCAGGTTTGATTCCTGGCCCATGCACCA,Gly-GCC,0	1.90618	3.74816	0.0599893	0.246502	5.7993	3.89312	86.3295	13.3794	15.9852	13.8257	33.5377	13.5482	6.71363	10.5368
tiRNA-1:34-Glu-TTC-3-M2	TCCCTGGTGGTCTAGTGGCTAGGATTCGGCGCTT	tiRNA-5	-	tRF-34-87R8WP9I1EWJIQ	34	tRNA-Glu-TTC-3-1,TCCCTGGTGGTCTAGTGGCTAGGATTCGGCGCTTTCACCGCCGCGGCCCGGGTTCGATTCCCGGCCAGGGAACCA,Glu-TTC,0;tRNA-Glu-TTC-4-1,TCCCTGGTGGTCTAGTGGCTAGGATTCGGCGCTTTCACCGCCGCGGCCCGGGTTCGATTCCCGGTCAGGGAACCA,Glu-TTC,0	1.96162	3.895	0.0285155	0.168465	9.3398	7.37818	944.254	199.204	200.51	282.44	236.054	268.545	48.9136	184.143
tRF-1:23-Lys-TTT-3-M2	GCCCGGATAGCTCAGTCGGTAGA	tRF-5b	-	tRF-23-PS5P4PW3X	23	tRNA-Lys-TTT-3-1,GCCCGGATAGCTCAGTCGGTAGAGCATCAGACTTTTAATCTGAGGGTCCAGGGTTCAAGTCCCTGTTCGGGCGCCA,Lys-TTT,0;tRNA-Lys-TTT-5-1,GCCCGGATAGCTCAGTCGGTAGAGCATCAGACTTTTAATCTGAGGGTCCGGGGTTCAAGTCCCTGTTCGGGCGCCA,Lys-TTT,0	1.97919	3.94273	0.07337	0.27636	3.34759	1.3684	8.67425	29.732	1.04251	4.93776	2.57983	3.87092	1.43863	3.01052
tiRNA-1:33-Gly-CCC-1	GCATTGGTGGTTCAGTGGTAGAATTCTCGCCTC	tiRNA-5	-	tRF-33-PNR8YP9LON4VD5	33	tRNA-Gly-CCC-1-1,GCATTGGTGGTTCAGTGGTAGAATTCTCGCCTCCCACGCGGGAGACCCGGGTTCAATTCCCGGCCAATGCACCA,Gly-CCC,0	2.00402	4.01115	0.0273189	0.168465	13.0708	11.0667	13603.7	3332.96	1499.13	2518.26	3695.6	2737.22	841.122	2152.52
tiRNA-1:33-Gly-GCC-2-M3	GCATTGGTGGTTCAGTGGTAGAATTCTCGCCTG	tiRNA-5	-	tRF-33-PNR8YP9LON4VDP	33	tRNA-Gly-GCC-2-1,GCATTGGTGGTTCAGTGGTAGAATTCTCGCCTGCCACGCGGGAGGCCCGGGTTCGATTCCCGGCCAATGCACCA,Gly-GCC,0;tRNA-Gly-GCC-3-1,GCATTGGTGGTTCAGTGGTAGAATTCTCGCCTGCCACGCGGGAGGCCCGGGTTTGATTCCCGGCCAGTGCACCA,Gly-GCC,0;tRNA-Gly-GCC-5-1,GCATTGGTGGTTCAGTGGTAGAATTCTCGCCTGCCATGCGGGCGGCCGGGCTTCGATTCCTGGCCAATGCACCA,Gly-GCC,0	2.01862	4.05196	0.0282173	0.168465	15.5372	13.5186	73910	12499.3	13109.2	11358.8	25048.8	12439.2	4249.25	9705.91
tiRNA-1:34-Val-CAC-1-M3	GTTTCCGTAGTGTAGTGGTTATCACGTTCGCCTC	tiRNA-5	-	tRF-34-79MP9P9NH57S15	34	tRNA-Val-CAC-1-1,GTTTCCGTAGTGTAGTGGTTATCACGTTCGCCTCACACGCGAAAGGTCCCCGGTTCGAAACCGGGCGGAAACACCA,Val-CAC,0;tRNA-Val-CAC-4-1,GTTTCCGTAGTGTAGTGGTTATCACGTTCGCCTCACACGCGAAAGGTCCCCGGTTCGAAACTGGGCGGAAACACCA,Val-CAC,0;tRNA-Val-CAC-5-1,GTTTCCGTAGTGTAGTGGTTATCACGTTCGCCTCACACGCGTAAAGGTCCCCGGTTCGAAACCGGGCGGAAACACCA,Val-CAC,0	2.03214	4.09011	0.0373792	0.201136	6.27165	4.23951	103.265	10.4062	32.6653	55.303	41.2772	22.2578	7.67272	10.5368
tRF-58:75-Cys-GCA-11-M7	ATCCGGGTGCCCCCTCCA	tRF-3a	-	tRF-18-HSRVK7D2	18	tRNA-Cys-GCA-11-1,GGGGGTATAGCTTAGCGGTAGAGCATTTGACTGCAGATCAAGAGGTCCCCGGTTCAAATCCGGGTGCCCCCTCCA,Cys-GCA,57;tRNA-Cys-GCA-14-1,GGGGGTATAGCTCAGGGGTAGAGCATTTGACTGCAGATCAAGAAGTCCCCGGTTCAAATCCGGGTGCCCCCTCCA,Cys-GCA,57;tRNA-Cys-GCA-2-1,GGGGGTATAGCTCAGTGGTAGAGCATTTGACTGCAGATCAAGAGGTCCCCGGTTCAAATCCGGGTGCCCCCTCCA,Cys-GCA,57;tRNA-Cys-GCA-4-1,GGGGGTATAGCTCAGTGGTAGAGCATTTGACTGCAGATCAAGAGGTCCCTGGTTCAAATCCGGGTGCC…	2.09013	4.25786	0.0698581	0.272206	3.84798	1.75785	1.23918	8.9196	1.73752	75.054	2.57983	6.7741	0.479545	5.01753
tRF-1:16-Leu-AAG-1-M4	GGTAGCGTGGCCGAGC	tRF-5a	5019a	tRF-16-RPM830D	16	tRNA-Leu-AAG-1-1,GGTAGCGTGGCCGAGCGGTCTAAGGCGCTGGATTAAGGCTCCAGTCTCTTCGGAGGCGTGGGTTCGAATCCCACCGCTGCCACCA,Leu-AAG,0;tRNA-Leu-AAG-2-1,GGTAGCGTGGCCGAGCGGTCTAAGGCGCTGGATTAAGGCTCCAGTCTCTTCGGGGGCGTGGGTTCGAATCCCACCGCTGCCACCA,Leu-AAG,0;tRNA-Leu-AAG-3-1,GGTAGCGTGGCCGAGCGGTCTAAGGCGCTGGATTAAGGCTCCAGTCTCTTCGGGGGCGTGGGTTCAAATCCCACCGCTGCCACCA,Leu-AAG,0;tRNA-Leu-TAG-1-1,GGTAGCGTGGCCGAGCGGTCTAAGGCGCTGGATTTAGGCTCCA…	2.14309	4.41707	0.0168449	0.152278	6.21799	4.0749	37.1754	44.598	103.556	39.5021	16.7689	24.1932	18.7022	9.5333
tRF-59:75-Gln-TTG-1-M3	TCTCGGTGGGACCTCCA	tRF-3a	3005a	tRF-17-WS7K092	17	tRNA-Gln-TTG-1-1,GGTCCCATGGTGTAATGGTTAGCACTCTGGACTTTGAATCCAGCGATCCGAGTTCAAATCTCGGTGGGACCTCCA,Gln-TTG,58;tRNA-Gln-TTG-2-1,GGTCCCATGGTGTAATGGTTAGCACTCTGGACTTTGAATCCAGCAATCCGAGTTCGAATCTCGGTGGGACCTCCA,Gln-TTG,58;tRNA-Gln-TTG-3-1,GGCCCCATGGTGTAATGGTTAGCACTCTGGACTTTGAATCCAGCGATCCGAGTTCAAATCTCGGTGGGACCTCCA,Gln-TTG,58	2.14498	4.42286	0.0290715	0.168465	5.82028	3.6753	2.89142	65.4104	11.1201	262.689	11.6092	22.2578	3.83636	19.0666
tiRNA-1:33-Gly-CCC-3	GCATTGGTGGTTCAATGGTAGAATTCTCGCCTC	tiRNA-5	-	-	33	tRNA-Gly-CCC-3-1,GCATTGGTGGTTCAATGGTAGAATTCTCGCCTCCCACGCAGGAGACCCAGGTTCGATTCCTGGCCAATGCACCA,Gly-CCC,0	2.15036	4.43937	0.0445931	0.223957	4.73563	2.58527	40.4798	5.9464	7.64508	9.87553	11.6092	5.80637	1.91818	7.02454
tiRNA-1:34-Lys-CTT-3	GCCCGGCTAGCTCAGTCGGTAGAGCATGAGACCC	tiRNA-5	-	tRF-34-PSQP4PW3FJI0EJ	34	tRNA-Lys-CTT-3-1,GCCCGGCTAGCTCAGTCGGTAGAGCATGAGACCCTTAATCTCAGGGTCGTGGGTTCGAGCCCCACGTTGGGCGCCA,Lys-CTT,0	2.17024	4.50098	0.0230802	0.168465	6.66417	4.49393	149.115	44.598	25.0203	43.4523	36.1176	15.4837	7.67272	42.1472
tRF-1:32-Gly-CCC-3	GCATTGGTGGTTCAATGGTAGAATTCTCGCCT	tRF-5c	-	tRF-32-PNR8YO9LON4V3	32	tRNA-Gly-CCC-3-1,GCATTGGTGGTTCAATGGTAGAATTCTCGCCTCCCACGCAGGAGACCCAGGTTCGATTCCTGGCCAATGCACCA,Gly-CCC,0	2.19481	4.57831	0.00799863	0.119151	8.99315	6.79834	414.712	332.998	500.405	255.776	112.222	230.32	57.5454	80.2805
tRF-59:75-Ala-AGC-2-M4	CCCCGGCACCTCCACCA	tRF-3a	-	tRF-17-KSP1852	17	tRNA-Ala-AGC-2-1,GGGGGTGTAGCTCAGTGGTAGAGCGCGTGCTTAGCATGCACGAGGCCCCGGGTTCAATCCCCGGCACCTCCACCA,Ala-AGC,58;tRNA-Ala-AGC-3-1,GGGGGTGTAGCTCAGTGGTAGAGCGCGTGCTTAGCATGTACGAGGTCCCGGGTTCAATCCCCGGCACCTCCACCA,Ala-AGC,58;tRNA-Ala-TGC-1-1,GGGGGTGTAGCTCAGTGGTAGAGCGCATGCTTTGCATGTATGAGGTCCCGGGTTCGATCCCCGGCACCTCCACCA,Ala-TGC,58;tRNA-Ala-TGC-6-1,GGGGGTGTAGCTCAGTGGTAGAGCACATGCTTTGCATGTGTGAGGCCCCGGGTTCGATCCCCGGCACCTC…	2.22261	4.66736	0.0435321	0.223597	3.6565	1.43389	1.65224	14.866	1.73752	56.2905	1.28991	5.32251	0.95909	4.01402
tRF-1:28-Lys-CTT-1-M4	GCCCGGCTAGCTCAGTCGGTAGAGCATG	tRF-5c	-	tRF-28-PSQP4PW3FJD0	28	tRNA-Lys-CTT-1-1,GCCCGGCTAGCTCAGTCGGTAGAGCATGGGACTCTTAATCCCAGGGTCGTGGGTTCGAGCCCCACGTTGGGCGCCA,Lys-CTT,0;tRNA-Lys-CTT-2-1,GCCCGGCTAGCTCAGTCGGTAGAGCATGAGACTCTTAATCTCAGGGTCGTGGGTTCGAGCCCCACGTTGGGCGCCA,Lys-CTT,0;tRNA-Lys-CTT-3-1,GCCCGGCTAGCTCAGTCGGTAGAGCATGAGACCCTTAATCTCAGGGTCGTGGGTTCGAGCCCCACGTTGGGCGCCA,Lys-CTT,0;tRNA-Lys-CTT-4-1,GCCCGGCTAGCTCAGTCGGTAGAGCATGGGACTCTTAATCTCAGGGTCGTGGGTTCGAGCCCCACGTTGG…	2.22409	4.67215	0.0116193	0.131298	7.7153	5.49121	165.637	110.008	225.182	100.73	27.0882	64.8379	11.5091	102.358
tRF-1:32-Pro-AGG-1-M5	GGCTCGTTGGTCTAGGGGTATGATTCTCGCTT	tRF-5c	-	tRF-32-6978WPRLXN4VQ	32	tRNA-Pro-AGG-1-1,GGCTCGTTGGTCTAGGGGTATGATTCTCGCTTAGGATGCGAGAGGTCCCGGGTTCAAATCCCGGACGAGCCCCCA,Pro-AGG,0;tRNA-Pro-AGG-2-1,GGCTCGTTGGTCTAGGGGTATGATTCTCGCTTAGGGTGCGAGAGGTCCCGGGTTCAAATCCCGGACGAGCCCCCA,Pro-AGG,0;tRNA-Pro-CGG-1-1,GGCTCGTTGGTCTAGGGGTATGATTCTCGCTTCGGGTGCGAGAGGTCCCGGGTTCAAATCCCGGACGAGCCCCCA,Pro-CGG,0;tRNA-Pro-CGG-2-1,GGCTCGTTGGTCTAGGGGTATGATTCTCGCTTCGGGTGTGAGAGGTCCCGGGTTCAAATCCCGGACGAGCCCC…	2.23194	4.69764	0.0201958	0.166685	7.25249	5.02056	187.529	139.74	74.3657	20.7386	29.023	81.2892	6.71363	26.0911
tRF-1:32-Gly-CCC-1-M4	GCATTGGTGGTTCAGTGGTAGAATTCTCGCCT	tRF-5c	-	tRF-32-PNR8YP9LON4V3	32	tRNA-Gly-CCC-1-1,GCATTGGTGGTTCAGTGGTAGAATTCTCGCCTCCCACGCGGGAGACCCGGGTTCAATTCCCGGCCAATGCACCA,Gly-CCC,0;tRNA-Gly-GCC-2-1,GCATTGGTGGTTCAGTGGTAGAATTCTCGCCTGCCACGCGGGAGGCCCGGGTTCGATTCCCGGCCAATGCACCA,Gly-GCC,0;tRNA-Gly-GCC-3-1,GCATTGGTGGTTCAGTGGTAGAATTCTCGCCTGCCACGCGGGAGGCCCGGGTTTGATTCCCGGCCAGTGCACCA,Gly-GCC,0;tRNA-Gly-GCC-5-1,GCATTGGTGGTTCAGTGGTAGAATTCTCGCCTGCCATGCGGGCGGCCGGGCTTCGATTCCTGGCCAATGCACCA,G…	2.28948	4.88881	0.00395386	0.119151	19.0784	16.789	420011	379776	570179	294156	112092	237219	55661.2	85478.1
tiRNA-1:34-Val-CAC-2	GCTTCTGTAGTGTAGTGGTTATCACGTTCGCCTC	tiRNA-5	-	tRF-34-Q99P9P9NH57S15	34	tRNA-Val-CAC-2-1,GCTTCTGTAGTGTAGTGGTTATCACGTTCGCCTCACACGCGAAAGGTCCCCGGTTCGAAACCGGGCAGAAGCACCA,Val-CAC,0	2.3041	4.9386	0.0142837	0.140353	7.51288	5.20878	193.312	31.2186	109.116	212.324	90.2939	45.4833	12.9477	11.0386
tRF-1:28-Val-CAC-2	GCTTCTGTAGTGTAGTGGTTATCACGTT	tRF-5c	-	tRF-28-Q99P9P9NH50E	28	tRNA-Val-CAC-2-1,GCTTCTGTAGTGTAGTGGTTATCACGTTCGCCTCACACGCGAAAGGTCCCCGGTTCGAAACCGGGCAGAAGCACCA,Val-CAC,0	2.32402	5.00725	0.0259342	0.168465	5.71388	3.38986	66.9157	50.5444	13.9001	27.6515	1.28991	15.4837	0.95909	31.1087
tiRNA-1:33-Pro-TGG-3	GGCTCGTTGGTCTAGGGGTATGATTCTCGCTTT	tiRNA-5	-	-	33	tRNA-Pro-TGG-3-1,GGCTCGTTGGTCTAGGGGTATGATTCTCGCTTTGGGTGCGAGAGGTCCCGGGTTCAAATCCCGGACGAGCCCCCA,Pro-TGG,0	2.32797	5.021	0.0538581	0.246502	4.05476	1.72679	21.8922	2.9732	9.7301	4.93776	5.15965	7.25797	0	2.00701
tiRNA-1:34-Glu-CTC-1-M2	TCCCTGGTGGTCTAGTGGTTAGGATTCGGCGCTC	tiRNA-5	-	tRF-34-87R8WP9N1EWJI5	34	tRNA-Glu-CTC-1-1,TCCCTGGTGGTCTAGTGGTTAGGATTCGGCGCTCTCACCGCCGCGGCCCGGGTTCGATTCCCGGTCAGGGAACCA,Glu-CTC,0;tRNA-Glu-CTC-2-1,TCCCTGGTGGTCTAGTGGTTAGGATTCGGCGCTCTCACCGCCGCGGCCCGGGTTCGATTCCCGGTCAGGAAACCA,Glu-CTC,0	2.33892	5.05924	0.0125154	0.131777	11.2928	8.95388	3685.32	564.908	863.894	965.827	901.649	812.892	108.377	366.28
tRF-1:32-Gly-GCC-4	GCATAGGTGGTTCAGTGGTAGAATTCTTGCCT	tRF-5c	-	-	32	tRNA-Gly-GCC-4-1,GCATAGGTGGTTCAGTGGTAGAATTCTTGCCTGCCACGCAGGAGGCCCAGGTTTGATTCCTGGCCCATGCACCA,Gly-GCC,0	2.34929	5.09572	0.00497571	0.119151	9.34824	6.99895	515.498	423.681	655.392	339.718	125.122	282.577	58.0249	88.3085
tiRNA-1:33-Gly-GCC-1	GCATGGGTGGTTCAGTGGTAGAATTCTCGCCTG	tiRNA-5	-	tRF-33-P4R8YP9LON4VDP	33	tRNA-Gly-GCC-1-1,GCATGGGTGGTTCAGTGGTAGAATTCTCGCCTGCCACGCGGGAGGCCCGGGTTCGATTCCCGGCCCATGCACCA,Gly-GCC,0	2.42141	5.35695	0.00721823	0.119151	11.8092	9.38777	5257.01	1468.76	1202.36	865.096	1201.55	659.991	526.54	448.065
tiRNA-1:34-Lys-CTT-2	GCCCGGCTAGCTCAGTCGGTAGAGCATGAGACTC	tiRNA-5	-	tRF-34-PSQP4PW3FJI0E5	34	tRNA-Lys-CTT-2-1,GCCCGGCTAGCTCAGTCGGTAGAGCATGAGACTCTTAATCTCAGGGTCGTGGGTTCGAGCCCCACGTTGGGCGCCA,Lys-CTT,0	2.47397	5.55569	0.00638769	0.119151	11.0736	8.59966	2893.07	709.108	732.537	1560.33	608.839	638.701	52.7499	440.539
tRF-+1:T24-Cys-GCA-2-4	CTGTGCTCCGGAGTTACCTCGTTT	tRF-1	-	-	24	pre_tRNA-Cys-GCA-2-4,TCCATAGAAATTAACTCTAATGACAACGTAGTGGCGTGGCGGGGGTATAGCTCAGTGGTAGAGCATTTGACTGCAGATCAAGAGGTCCCCGGTTCAAATCCGGGTGCCCCCTCTGTGCTCCGGAGTTACCTCGTTTTGTTGGTCTCCGGAGG,Cys-GCA,112	2.51637	5.72142	0.0984501	0.302023	3.1716	0.655226	0.41306	0	0	56.2905	3.86974	1.45159	0	1.50526
tRF-+1:T15-Gly-TCC-2-2	GCGGGCGGACCTTTT	tRF-1	1023	-	15	pre_tRNA-Gly-TCC-2-2,GAGCCCCGGGCCGGCGCGGCGGGGCTGCCCGCGCCGTGCGGCGTTGGTGGTATAGTGGTGAGCATAGCTGCCTTCCAAGCAGTTGACCCGGGTTCGATTCCCGGCCAACGCAGCGGGCGGACCTTTTGCGGAGGTCCCCGTCGCGGAGCTCG,Gly-TCC,112	2.79965	6.96272	0.0828467	0.286833	1.88709	-0.912558	0	1.4866	0	21.7262	0	0	0.479545	1.50526
tRF-1:32-Gly-GCC-1	GCATGGGTGGTTCAGTGGTAGAATTCTCGCCT	tRF-5c	-	tRF-32-P4R8YP9LON4V3	32	tRNA-Gly-GCC-1-1,GCATGGGTGGTTCAGTGGTAGAATTCTCGCCTGCCACGCGGGAGGCCCGGGTTCGATTCCCGGCCCATGCACCA,Gly-GCC,0	2.83038	7.11261	0.000483339	0.0364115	15.8558	13.0254	39434.8	47091	66488.5	29771.8	7830.42	13733.5	8508.56	4472.12
tRF-60:76-Thr-TGT-3-M4	TCTCGCTGGGGCCTCCA	tRF-3a	3007a	tRF-17-WSNKP92	17	tRNA-Thr-TGT-3-1,GGCTCCATAGCTCAGGGGTTAGAGCGCTGGTCTTGTAAACCAGGGGTCGCGAGTTCAATTCTCGCTGGGGCCTCCA,Thr-TGT,59;tRNA-Thr-TGT-4-1,GGCTCCATAGCTCAGGGGTTAGAGCACTGGTCTTGTAAACCAGGGGTCGCGAGTTCAAATCTCGCTGGGGCCTCCA,Thr-TGT,59;tRNA-Thr-TGT-5-1,GGCCCTATAGCTCAGGGGTTAGAGCACTGGTCTTGTAAACCAGGGGTCGCGAGTTCAAATCTCGCTGGGGCCTCCA,Thr-TGT,59;tRNA-Thr-TGT-6-1,GGCTCCATAGCTCAGGGGTTAGAGCACTGGTCTTGTAAACCAGGGTCGCGAGTTCAAATCTCGCTGG…	2.88838	7.40439	0.031674	0.174593	4.20495	1.31657	1.23918	16.3526	0	98.7553	1.28991	3.87092	0	6.02103
tRF-+1:T25-Cys-GCA-2-4	CTGTGCTCCGGAGTTACCTCGTTTT	tRF-1	-	-	25	pre_tRNA-Cys-GCA-2-4,TCCATAGAAATTAACTCTAATGACAACGTAGTGGCGTGGCGGGGGTATAGCTCAGTGGTAGAGCATTTGACTGCAGATCAAGAGGTCCCCGGTTCAAATCCGGGTGCCCCCTCTGTGCTCCGGAGTTACCTCGTTTTGTTGGTCTCCGGAGG,Cys-GCA,112	2.96097	7.78646	0.0488511	0.234901	2.84439	-0.116582	0.41306	2.9732	0	41.4772	1.93487	0.483865	0	1.50526
tRF-29:42-Asn-GTT-1-M6	TCGGCTGTTAACCG	tRF-2	-	-	14	tRNA-Asn-GTT-1-1,GTCTCTGTGGCGCAATCGGTTAGCGCGTTCGGCTGTTAACCGAAAGGTTGGTGGTTCGATCCCACCCAGGGACGCCA,Asn-GTT,28;tRNA-Asn-GTT-2-1,GTCTCTGTGGCGCAATCGGTTAGCGCGTTCGGCTGTTAACCGAAAGGTTGGTGGTTCGAGCCCACCCAGGGACGCCA,Asn-GTT,28;tRNA-Asn-GTT-3-1,GTCTCTGTGGCGCAATCGGTTAGCGCATTCGGCTGTTAACCGAAAGGTTGGTGGTTCGAGCCCACCCAGGGACGCCA,Asn-GTT,28;tRNA-Asn-GTT-4-1,GTCTCTGTGGCGCAATCGGTTAGCGCGTTCGGCTGTTAACCGAAAGATTGGTGGTTCGAGCCCA…	3.00874	8.04863	0.0383317	0.201465	2.43131	-0.577434	0	2.9732	2.08502	25.6764	1.28991	0	0	1.50526
tiRNA-1:33-Pro-CGG-1-M2	GGCTCGTTGGTCTAGGGGTATGATTCTCGCTTC	tiRNA-5	-	tRF-33-6978WPRLXN4V05	33	tRNA-Pro-CGG-1-1,GGCTCGTTGGTCTAGGGGTATGATTCTCGCTTCGGGTGCGAGAGGTCCCGGGTTCAAATCCCGGACGAGCCCCCA,Pro-CGG,0;tRNA-Pro-CGG-2-1,GGCTCGTTGGTCTAGGGGTATGATTCTCGCTTCGGGTGTGAGAGGTCCCGGGTTCAAATCCCGGACGAGCCCCCA,Pro-CGG,0	3.25049	9.5169	0.0128278	0.131777	4.22703	0.976542	28.5011	0	8.68759	1.97511	1.28991	4.83865	0.95909	1.00351
tRF-59:75-Cys-GCA-11-M7	TCCGGGTGCCCCCTCCA	tRF-3a	3003a	tRF-17-8871K92	17	tRNA-Cys-GCA-11-1,GGGGGTATAGCTTAGCGGTAGAGCATTTGACTGCAGATCAAGAGGTCCCCGGTTCAAATCCGGGTGCCCCCTCCA,Cys-GCA,58;tRNA-Cys-GCA-14-1,GGGGGTATAGCTCAGGGGTAGAGCATTTGACTGCAGATCAAGAAGTCCCCGGTTCAAATCCGGGTGCCCCCTCCA,Cys-GCA,58;tRNA-Cys-GCA-2-1,GGGGGTATAGCTCAGTGGTAGAGCATTTGACTGCAGATCAAGAGGTCCCCGGTTCAAATCCGGGTGCCCCCTCCA,Cys-GCA,58;tRNA-Cys-GCA-4-1,GGGGGTATAGCTCAGTGGTAGAGCATTTGACTGCAGATCAAGAGGTCCCTGGTTCAAATCCGGGTGCC…	3.29581	9.82056	0.00894592	0.119151	5.24039	1.94459	0.826119	20.8124	3.47503	212.324	1.28991	5.80637	0	10.5368
