# Supplementary material for: tRF-1:30-Gly-CCC-3 inhibits thyroid cancer via binding to PC and modulating metabolic reprogramming
Source: Life Sci Alliance. 2023 Dec 11;7(3):e202302285. doi: 10.26508/lsa.202302285 (PMC10713435; doi:10.26508/lsa.202302285)
Supplement: Supplementary file 2 [file LSA-2023-02285_TableS1.xlsx]

## Sheet: up_Ca_vs_PT
#log2FC >= 0.585 #p-value cut-off <= 0.05 #q-value cut-off <= 1.00 #Gene biotype: tRFs #Condition pair: up_Ca_vs_PT Column A: tRF_ID, The ID of tRF & tiRNA. Column B: tRF_Seq, The sequence of tRF & tiRNA. Column C: Type, The type of tRF & tiRNA. Column D: tRFdb_ID, The database ID of tRFdb. Column E: MINTbase_ID, The database ID of MINTbase. Column F: Length, The length of sequence. Column G: Ali…
Annotation							DE Statistic						CPM
tRF_ID	tRF_Seq	Type	tRFdb_ID	MINTbase_ID	Length	AlignInfo	log2FC	Fold_Change	p_value	q_value	Ca_CPM	PT_CPM	418678-LCH-Ca	778206-XSJ-Ca	858924-SWD-Ca	946606-XLL-Ca	418678-LCH-PT	778206-XSJ-PT	858924-SWD-PT	946606-XLL-PT
tRF-59:75-Cys-GCA-11-M7	TCCGGGTGCCCCCTCCA	tRF-3a	3003a	tRF-17-8871K92	17	tRNA-Cys-GCA-11-1,GGGGGTATAGCTTAGCGGTAGAGCATTTGACTGCAGATCAAGAGGTCCCCGGTTCAAATCCGGGTGCCCCCTCCA,Cys-GCA,58;tRNA-Cys-GCA-14-1,GGGGGTATAGCTCAGGGGTAGAGCATTTGACTGCAGATCAAGAAGTCCCCGGTTCAAATCCGGGTGCCCCCTCCA,Cys-GCA,58;tRNA-Cys-GCA-2-1,GGGGGTATAGCTCAGTGGTAGAGCATTTGACTGCAGATCAAGAGGTCCCCGGTTCAAATCCGGGTGCCCCCTCCA,Cys-GCA,58;tRNA-Cys-GCA-4-1,GGGGGTATAGCTCAGTGGTAGAGCATTTGACTGCAGATCAAGAGGTCCCTGGTTCAAATCCGGGTGCC…	3.29581	9.82056	0.00894592	0.119151	5.24039	1.94459	0.826119	20.8124	3.47503	212.324	1.28991	5.80637	0	10.5368
tiRNA-1:33-Pro-CGG-1-M2	GGCTCGTTGGTCTAGGGGTATGATTCTCGCTTC	tiRNA-5	-	tRF-33-6978WPRLXN4V05	33	tRNA-Pro-CGG-1-1,GGCTCGTTGGTCTAGGGGTATGATTCTCGCTTCGGGTGCGAGAGGTCCCGGGTTCAAATCCCGGACGAGCCCCCA,Pro-CGG,0;tRNA-Pro-CGG-2-1,GGCTCGTTGGTCTAGGGGTATGATTCTCGCTTCGGGTGTGAGAGGTCCCGGGTTCAAATCCCGGACGAGCCCCCA,Pro-CGG,0	3.25049	9.5169	0.0128278	0.131777	4.22703	0.976542	28.5011	0	8.68759	1.97511	1.28991	4.83865	0.95909	1.00351
tRF-29:42-Asn-GTT-1-M6	TCGGCTGTTAACCG	tRF-2	-	-	14	tRNA-Asn-GTT-1-1,GTCTCTGTGGCGCAATCGGTTAGCGCGTTCGGCTGTTAACCGAAAGGTTGGTGGTTCGATCCCACCCAGGGACGCCA,Asn-GTT,28;tRNA-Asn-GTT-2-1,GTCTCTGTGGCGCAATCGGTTAGCGCGTTCGGCTGTTAACCGAAAGGTTGGTGGTTCGAGCCCACCCAGGGACGCCA,Asn-GTT,28;tRNA-Asn-GTT-3-1,GTCTCTGTGGCGCAATCGGTTAGCGCATTCGGCTGTTAACCGAAAGGTTGGTGGTTCGAGCCCACCCAGGGACGCCA,Asn-GTT,28;tRNA-Asn-GTT-4-1,GTCTCTGTGGCGCAATCGGTTAGCGCGTTCGGCTGTTAACCGAAAGATTGGTGGTTCGAGCCCA…	3.00874	8.04863	0.0383317	0.201465	2.43131	-0.577434	0	2.9732	2.08502	25.6764	1.28991	0	0	1.50526
tRF-+1:T25-Cys-GCA-2-4	CTGTGCTCCGGAGTTACCTCGTTTT	tRF-1	-	-	25	pre_tRNA-Cys-GCA-2-4,TCCATAGAAATTAACTCTAATGACAACGTAGTGGCGTGGCGGGGGTATAGCTCAGTGGTAGAGCATTTGACTGCAGATCAAGAGGTCCCCGGTTCAAATCCGGGTGCCCCCTCTGTGCTCCGGAGTTACCTCGTTTTGTTGGTCTCCGGAGG,Cys-GCA,112	2.96097	7.78646	0.0488511	0.234901	2.84439	-0.116582	0.41306	2.9732	0	41.4772	1.93487	0.483865	0	1.50526
tRF-60:76-Thr-TGT-3-M4	TCTCGCTGGGGCCTCCA	tRF-3a	3007a	tRF-17-WSNKP92	17	tRNA-Thr-TGT-3-1,GGCTCCATAGCTCAGGGGTTAGAGCGCTGGTCTTGTAAACCAGGGGTCGCGAGTTCAATTCTCGCTGGGGCCTCCA,Thr-TGT,59;tRNA-Thr-TGT-4-1,GGCTCCATAGCTCAGGGGTTAGAGCACTGGTCTTGTAAACCAGGGGTCGCGAGTTCAAATCTCGCTGGGGCCTCCA,Thr-TGT,59;tRNA-Thr-TGT-5-1,GGCCCTATAGCTCAGGGGTTAGAGCACTGGTCTTGTAAACCAGGGGTCGCGAGTTCAAATCTCGCTGGGGCCTCCA,Thr-TGT,59;tRNA-Thr-TGT-6-1,GGCTCCATAGCTCAGGGGTTAGAGCACTGGTCTTGTAAACCAGGGTCGCGAGTTCAAATCTCGCTGG…	2.88838	7.40439	0.031674	0.174593	4.20495	1.31657	1.23918	16.3526	0	98.7553	1.28991	3.87092	0	6.02103
tRF-1:32-Gly-GCC-1	GCATGGGTGGTTCAGTGGTAGAATTCTCGCCT	tRF-5c	-	tRF-32-P4R8YP9LON4V3	32	tRNA-Gly-GCC-1-1,GCATGGGTGGTTCAGTGGTAGAATTCTCGCCTGCCACGCGGGAGGCCCGGGTTCGATTCCCGGCCCATGCACCA,Gly-GCC,0	2.83038	7.11261	0.000483339	0.0364115	15.8558	13.0254	39434.8	47091	66488.5	29771.8	7830.42	13733.5	8508.56	4472.12
tiRNA-1:34-Lys-CTT-2	GCCCGGCTAGCTCAGTCGGTAGAGCATGAGACTC	tiRNA-5	-	tRF-34-PSQP4PW3FJI0E5	34	tRNA-Lys-CTT-2-1,GCCCGGCTAGCTCAGTCGGTAGAGCATGAGACTCTTAATCTCAGGGTCGTGGGTTCGAGCCCCACGTTGGGCGCCA,Lys-CTT,0	2.47397	5.55569	0.00638769	0.119151	11.0736	8.59966	2893.07	709.108	732.537	1560.33	608.839	638.701	52.7499	440.539
tiRNA-1:33-Gly-GCC-1	GCATGGGTGGTTCAGTGGTAGAATTCTCGCCTG	tiRNA-5	-	tRF-33-P4R8YP9LON4VDP	33	tRNA-Gly-GCC-1-1,GCATGGGTGGTTCAGTGGTAGAATTCTCGCCTGCCACGCGGGAGGCCCGGGTTCGATTCCCGGCCCATGCACCA,Gly-GCC,0	2.42141	5.35695	0.00721823	0.119151	11.8092	9.38777	5257.01	1468.76	1202.36	865.096	1201.55	659.991	526.54	448.065
tRF-1:32-Gly-GCC-4	GCATAGGTGGTTCAGTGGTAGAATTCTTGCCT	tRF-5c	-	-	32	tRNA-Gly-GCC-4-1,GCATAGGTGGTTCAGTGGTAGAATTCTTGCCTGCCACGCAGGAGGCCCAGGTTTGATTCCTGGCCCATGCACCA,Gly-GCC,0	2.34929	5.09572	0.00497571	0.119151	9.34824	6.99895	515.498	423.681	655.392	339.718	125.122	282.577	58.0249	88.3085
tiRNA-1:34-Glu-CTC-1-M2	TCCCTGGTGGTCTAGTGGTTAGGATTCGGCGCTC	tiRNA-5	-	tRF-34-87R8WP9N1EWJI5	34	tRNA-Glu-CTC-1-1,TCCCTGGTGGTCTAGTGGTTAGGATTCGGCGCTCTCACCGCCGCGGCCCGGGTTCGATTCCCGGTCAGGGAACCA,Glu-CTC,0;tRNA-Glu-CTC-2-1,TCCCTGGTGGTCTAGTGGTTAGGATTCGGCGCTCTCACCGCCGCGGCCCGGGTTCGATTCCCGGTCAGGAAACCA,Glu-CTC,0	2.33892	5.05924	0.0125154	0.131777	11.2928	8.95388	3685.32	564.908	863.894	965.827	901.649	812.892	108.377	366.28
tRF-1:28-Val-CAC-2	GCTTCTGTAGTGTAGTGGTTATCACGTT	tRF-5c	-	tRF-28-Q99P9P9NH50E	28	tRNA-Val-CAC-2-1,GCTTCTGTAGTGTAGTGGTTATCACGTTCGCCTCACACGCGAAAGGTCCCCGGTTCGAAACCGGGCAGAAGCACCA,Val-CAC,0	2.32402	5.00725	0.0259342	0.168465	5.71388	3.38986	66.9157	50.5444	13.9001	27.6515	1.28991	15.4837	0.95909	31.1087
tiRNA-1:34-Val-CAC-2	GCTTCTGTAGTGTAGTGGTTATCACGTTCGCCTC	tiRNA-5	-	tRF-34-Q99P9P9NH57S15	34	tRNA-Val-CAC-2-1,GCTTCTGTAGTGTAGTGGTTATCACGTTCGCCTCACACGCGAAAGGTCCCCGGTTCGAAACCGGGCAGAAGCACCA,Val-CAC,0	2.3041	4.9386	0.0142837	0.140353	7.51288	5.20878	193.312	31.2186	109.116	212.324	90.2939	45.4833	12.9477	11.0386
tRF-1:32-Gly-CCC-1-M4	GCATTGGTGGTTCAGTGGTAGAATTCTCGCCT	tRF-5c	-	tRF-32-PNR8YP9LON4V3	32	tRNA-Gly-CCC-1-1,GCATTGGTGGTTCAGTGGTAGAATTCTCGCCTCCCACGCGGGAGACCCGGGTTCAATTCCCGGCCAATGCACCA,Gly-CCC,0;tRNA-Gly-GCC-2-1,GCATTGGTGGTTCAGTGGTAGAATTCTCGCCTGCCACGCGGGAGGCCCGGGTTCGATTCCCGGCCAATGCACCA,Gly-GCC,0;tRNA-Gly-GCC-3-1,GCATTGGTGGTTCAGTGGTAGAATTCTCGCCTGCCACGCGGGAGGCCCGGGTTTGATTCCCGGCCAGTGCACCA,Gly-GCC,0;tRNA-Gly-GCC-5-1,GCATTGGTGGTTCAGTGGTAGAATTCTCGCCTGCCATGCGGGCGGCCGGGCTTCGATTCCTGGCCAATGCACCA,G…	2.28948	4.88881	0.00395386	0.119151	19.0784	16.789	420011	379776	570179	294156	112092	237219	55661.2	85478.1
tRF-1:32-Pro-AGG-1-M5	GGCTCGTTGGTCTAGGGGTATGATTCTCGCTT	tRF-5c	-	tRF-32-6978WPRLXN4VQ	32	tRNA-Pro-AGG-1-1,GGCTCGTTGGTCTAGGGGTATGATTCTCGCTTAGGATGCGAGAGGTCCCGGGTTCAAATCCCGGACGAGCCCCCA,Pro-AGG,0;tRNA-Pro-AGG-2-1,GGCTCGTTGGTCTAGGGGTATGATTCTCGCTTAGGGTGCGAGAGGTCCCGGGTTCAAATCCCGGACGAGCCCCCA,Pro-AGG,0;tRNA-Pro-CGG-1-1,GGCTCGTTGGTCTAGGGGTATGATTCTCGCTTCGGGTGCGAGAGGTCCCGGGTTCAAATCCCGGACGAGCCCCCA,Pro-CGG,0;tRNA-Pro-CGG-2-1,GGCTCGTTGGTCTAGGGGTATGATTCTCGCTTCGGGTGTGAGAGGTCCCGGGTTCAAATCCCGGACGAGCCCC…	2.23194	4.69764	0.0201958	0.166685	7.25249	5.02056	187.529	139.74	74.3657	20.7386	29.023	81.2892	6.71363	26.0911
tRF-1:28-Lys-CTT-1-M4	GCCCGGCTAGCTCAGTCGGTAGAGCATG	tRF-5c	-	tRF-28-PSQP4PW3FJD0	28	tRNA-Lys-CTT-1-1,GCCCGGCTAGCTCAGTCGGTAGAGCATGGGACTCTTAATCCCAGGGTCGTGGGTTCGAGCCCCACGTTGGGCGCCA,Lys-CTT,0;tRNA-Lys-CTT-2-1,GCCCGGCTAGCTCAGTCGGTAGAGCATGAGACTCTTAATCTCAGGGTCGTGGGTTCGAGCCCCACGTTGGGCGCCA,Lys-CTT,0;tRNA-Lys-CTT-3-1,GCCCGGCTAGCTCAGTCGGTAGAGCATGAGACCCTTAATCTCAGGGTCGTGGGTTCGAGCCCCACGTTGGGCGCCA,Lys-CTT,0;tRNA-Lys-CTT-4-1,GCCCGGCTAGCTCAGTCGGTAGAGCATGGGACTCTTAATCTCAGGGTCGTGGGTTCGAGCCCCACGTTGG…	2.22409	4.67215	0.0116193	0.131298	7.7153	5.49121	165.637	110.008	225.182	100.73	27.0882	64.8379	11.5091	102.358
tRF-59:75-Ala-AGC-2-M4	CCCCGGCACCTCCACCA	tRF-3a	-	tRF-17-KSP1852	17	tRNA-Ala-AGC-2-1,GGGGGTGTAGCTCAGTGGTAGAGCGCGTGCTTAGCATGCACGAGGCCCCGGGTTCAATCCCCGGCACCTCCACCA,Ala-AGC,58;tRNA-Ala-AGC-3-1,GGGGGTGTAGCTCAGTGGTAGAGCGCGTGCTTAGCATGTACGAGGTCCCGGGTTCAATCCCCGGCACCTCCACCA,Ala-AGC,58;tRNA-Ala-TGC-1-1,GGGGGTGTAGCTCAGTGGTAGAGCGCATGCTTTGCATGTATGAGGTCCCGGGTTCGATCCCCGGCACCTCCACCA,Ala-TGC,58;tRNA-Ala-TGC-6-1,GGGGGTGTAGCTCAGTGGTAGAGCACATGCTTTGCATGTGTGAGGCCCCGGGTTCGATCCCCGGCACCTC…	2.22261	4.66736	0.0435321	0.223597	3.6565	1.43389	1.65224	14.866	1.73752	56.2905	1.28991	5.32251	0.95909	4.01402
tRF-1:32-Gly-CCC-3	GCATTGGTGGTTCAATGGTAGAATTCTCGCCT	tRF-5c	-	tRF-32-PNR8YO9LON4V3	32	tRNA-Gly-CCC-3-1,GCATTGGTGGTTCAATGGTAGAATTCTCGCCTCCCACGCAGGAGACCCAGGTTCGATTCCTGGCCAATGCACCA,Gly-CCC,0	2.19481	4.57831	0.00799863	0.119151	8.99315	6.79834	414.712	332.998	500.405	255.776	112.222	230.32	57.5454	80.2805
tiRNA-1:34-Lys-CTT-3	GCCCGGCTAGCTCAGTCGGTAGAGCATGAGACCC	tiRNA-5	-	tRF-34-PSQP4PW3FJI0EJ	34	tRNA-Lys-CTT-3-1,GCCCGGCTAGCTCAGTCGGTAGAGCATGAGACCCTTAATCTCAGGGTCGTGGGTTCGAGCCCCACGTTGGGCGCCA,Lys-CTT,0	2.17024	4.50098	0.0230802	0.168465	6.66417	4.49393	149.115	44.598	25.0203	43.4523	36.1176	15.4837	7.67272	42.1472
tiRNA-1:33-Gly-CCC-3	GCATTGGTGGTTCAATGGTAGAATTCTCGCCTC	tiRNA-5	-	-	33	tRNA-Gly-CCC-3-1,GCATTGGTGGTTCAATGGTAGAATTCTCGCCTCCCACGCAGGAGACCCAGGTTCGATTCCTGGCCAATGCACCA,Gly-CCC,0	2.15036	4.43937	0.0445931	0.223957	4.73563	2.58527	40.4798	5.9464	7.64508	9.87553	11.6092	5.80637	1.91818	7.02454
tRF-59:75-Gln-TTG-1-M3	TCTCGGTGGGACCTCCA	tRF-3a	3005a	tRF-17-WS7K092	17	tRNA-Gln-TTG-1-1,GGTCCCATGGTGTAATGGTTAGCACTCTGGACTTTGAATCCAGCGATCCGAGTTCAAATCTCGGTGGGACCTCCA,Gln-TTG,58;tRNA-Gln-TTG-2-1,GGTCCCATGGTGTAATGGTTAGCACTCTGGACTTTGAATCCAGCAATCCGAGTTCGAATCTCGGTGGGACCTCCA,Gln-TTG,58;tRNA-Gln-TTG-3-1,GGCCCCATGGTGTAATGGTTAGCACTCTGGACTTTGAATCCAGCGATCCGAGTTCAAATCTCGGTGGGACCTCCA,Gln-TTG,58	2.14498	4.42286	0.0290715	0.168465	5.82028	3.6753	2.89142	65.4104	11.1201	262.689	11.6092	22.2578	3.83636	19.0666
tRF-1:16-Leu-AAG-1-M4	GGTAGCGTGGCCGAGC	tRF-5a	5019a	tRF-16-RPM830D	16	tRNA-Leu-AAG-1-1,GGTAGCGTGGCCGAGCGGTCTAAGGCGCTGGATTAAGGCTCCAGTCTCTTCGGAGGCGTGGGTTCGAATCCCACCGCTGCCACCA,Leu-AAG,0;tRNA-Leu-AAG-2-1,GGTAGCGTGGCCGAGCGGTCTAAGGCGCTGGATTAAGGCTCCAGTCTCTTCGGGGGCGTGGGTTCGAATCCCACCGCTGCCACCA,Leu-AAG,0;tRNA-Leu-AAG-3-1,GGTAGCGTGGCCGAGCGGTCTAAGGCGCTGGATTAAGGCTCCAGTCTCTTCGGGGGCGTGGGTTCAAATCCCACCGCTGCCACCA,Leu-AAG,0;tRNA-Leu-TAG-1-1,GGTAGCGTGGCCGAGCGGTCTAAGGCGCTGGATTTAGGCTCCA…	2.14309	4.41707	0.0168449	0.152278	6.21799	4.0749	37.1754	44.598	103.556	39.5021	16.7689	24.1932	18.7022	9.5333
tiRNA-1:34-Val-CAC-1-M3	GTTTCCGTAGTGTAGTGGTTATCACGTTCGCCTC	tiRNA-5	-	tRF-34-79MP9P9NH57S15	34	tRNA-Val-CAC-1-1,GTTTCCGTAGTGTAGTGGTTATCACGTTCGCCTCACACGCGAAAGGTCCCCGGTTCGAAACCGGGCGGAAACACCA,Val-CAC,0;tRNA-Val-CAC-4-1,GTTTCCGTAGTGTAGTGGTTATCACGTTCGCCTCACACGCGAAAGGTCCCCGGTTCGAAACTGGGCGGAAACACCA,Val-CAC,0;tRNA-Val-CAC-5-1,GTTTCCGTAGTGTAGTGGTTATCACGTTCGCCTCACACGCGTAAAGGTCCCCGGTTCGAAACCGGGCGGAAACACCA,Val-CAC,0	2.03214	4.09011	0.0373792	0.201136	6.27165	4.23951	103.265	10.4062	32.6653	55.303	41.2772	22.2578	7.67272	10.5368
tiRNA-1:33-Gly-GCC-2-M3	GCATTGGTGGTTCAGTGGTAGAATTCTCGCCTG	tiRNA-5	-	tRF-33-PNR8YP9LON4VDP	33	tRNA-Gly-GCC-2-1,GCATTGGTGGTTCAGTGGTAGAATTCTCGCCTGCCACGCGGGAGGCCCGGGTTCGATTCCCGGCCAATGCACCA,Gly-GCC,0;tRNA-Gly-GCC-3-1,GCATTGGTGGTTCAGTGGTAGAATTCTCGCCTGCCACGCGGGAGGCCCGGGTTTGATTCCCGGCCAGTGCACCA,Gly-GCC,0;tRNA-Gly-GCC-5-1,GCATTGGTGGTTCAGTGGTAGAATTCTCGCCTGCCATGCGGGCGGCCGGGCTTCGATTCCTGGCCAATGCACCA,Gly-GCC,0	2.01862	4.05196	0.0282173	0.168465	15.5372	13.5186	73910	12499.3	13109.2	11358.8	25048.8	12439.2	4249.25	9705.91
tiRNA-1:33-Gly-CCC-1	GCATTGGTGGTTCAGTGGTAGAATTCTCGCCTC	tiRNA-5	-	tRF-33-PNR8YP9LON4VD5	33	tRNA-Gly-CCC-1-1,GCATTGGTGGTTCAGTGGTAGAATTCTCGCCTCCCACGCGGGAGACCCGGGTTCAATTCCCGGCCAATGCACCA,Gly-CCC,0	2.00402	4.01115	0.0273189	0.168465	13.0708	11.0667	13603.7	3332.96	1499.13	2518.26	3695.6	2737.22	841.122	2152.52
tiRNA-1:34-Glu-TTC-3-M2	TCCCTGGTGGTCTAGTGGCTAGGATTCGGCGCTT	tiRNA-5	-	tRF-34-87R8WP9I1EWJIQ	34	tRNA-Glu-TTC-3-1,TCCCTGGTGGTCTAGTGGCTAGGATTCGGCGCTTTCACCGCCGCGGCCCGGGTTCGATTCCCGGCCAGGGAACCA,Glu-TTC,0;tRNA-Glu-TTC-4-1,TCCCTGGTGGTCTAGTGGCTAGGATTCGGCGCTTTCACCGCCGCGGCCCGGGTTCGATTCCCGGTCAGGGAACCA,Glu-TTC,0	1.96162	3.895	0.0285155	0.168465	9.3398	7.37818	944.254	199.204	200.51	282.44	236.054	268.545	48.9136	184.143
tiRNA-1:34-Val-TAC-1	GGTTCCATAGTGTAGTGGTTATCACGTCTGCTTT	tiRNA-5	-	tRF-34-R9JP9P9NH5SYHQ	34	tRNA-Val-TAC-1-1,GGTTCCATAGTGTAGTGGTTATCACGTCTGCTTTACACGCAGAAGGTCCTGGGTTCGAGCCCCAGTGGAACCACCA,Val-TAC,0	1.81339	3.51466	0.0228207	0.168465	6.93626	5.12288	66.9157	78.7898	88.9609	255.776	49.0167	42.5801	22.5386	36.1262
tRF-1:16-Leu-AAG-4-M2	GGTAGCGTGGCCGAGT	tRF-5a	-	tRF-16-RPM830E	16	tRNA-Leu-AAG-4-1,GGTAGCGTGGCCGAGTGGTCTAAGACGCTGGATTAAGGCTCCAGTCTCTTCGGGGGCGTGGGTTTGAATCCCACCGCTGCCACCA,Leu-AAG,0;tRNA-Leu-TAG-3-1,GGTAGCGTGGCCGAGTGGTCTAAGGCGCTGGATTTAGGCTCCAGTCATTTCGATGGCGTGGGTTCGAATCCCACCGCTGCCACCA,Leu-TAG,0	1.75744	3.38097	0.0464804	0.22836	5.98946	4.23202	31.3925	50.5444	83.0533	36.5395	19.3487	27.0964	22.0591	8.02805

## Sheet: down_Ca_vs_PT
#log2FC <= -0.585 #p-value cut-off <= 0.05 #q-value cut-off <= 1.00 #Gene biotype: tRFs #Condition pair: down_Ca_vs_PT Column A: tRF_ID, The ID of tRF & tiRNA. Column B: tRF_Seq, The sequence of tRF & tiRNA. Column C: Type, The type of tRF & tiRNA. Column D: tRFdb_ID, The database ID of tRFdb. Column E: MINTbase_ID, The database ID of MINTbase. Column F: Length, The length of sequence. Column G: …
Annotation							DE Statistic						CPM
tRF_ID	tRF_Seq	Type	tRFdb_ID	MINTbase_ID	Length	AlignInfo	log2FC	Fold_Change	p_value	q_value	Ca_CPM	PT_CPM	418678-LCH-Ca	778206-XSJ-Ca	858924-SWD-Ca	946606-XLL-Ca	418678-LCH-PT	778206-XSJ-PT	858924-SWD-PT	946606-XLL-PT
tRF-1:15-Ala-AGC-4-M7	GGGGATGTAGCTCAG	tRF-5a	-	-	15	tRNA-Ala-AGC-4-1,GGGGATGTAGCTCAGTGGTAGAGCGCATGCTTAGCATGCATGAGGTCCCGGGTTCGATCCCCAGCATCTCCACCA,Ala-AGC,0;tRNA-Ala-CGC-1-1,GGGGATGTAGCTCAGTGGTAGAGCGCATGCTTCGCATGTATGAGGTCCCGGGTTCGATCCCCGGCATCTCCACCA,Ala-CGC,0;tRNA-Ala-CGC-2-1,GGGGATGTAGCTCAGTGGTAGAGCGCATGCTTCGCATGTATGAGGCCCCGGGTTCGATCCCCGGCATCTCCACCA,Ala-CGC,0;tRNA-Ala-CGC-3-1,GGGGATGTAGCTCAGTGGTAGAGCGCGCGCTTCGCATGTGTGAGGTCCCGGGTTCAATCCCCGGCATCTCCAC…	-5.09383	0.0292823	0.000165126	0.0186592	0.000273175	5.0941	0.826119	1.4866	0	1.97511	94.1637	1.93546	38.3636	4.51578
tRF-41:62-chrM.Ser-GCT	TAACAACATGGCTTTCTCACCA	tRF-3b	-	tRF-22-UF04QZ452	22	chrM.tRNA12-SerGCT,GAGAAAGCTCACAAGAACTGCTAACTCATGCCCCCATGTCTAACAACATGGCTTTCTCACCA,Ser-GCT,40	-4.68294	0.038931	0.00856	0.119151	-1.92332	2.75961	0	1.4866	0	0	25.7983	0.967729	1.91818	0.501753
tRF-1:15-chrM.Ser-TGA	GAAAAAGTCATGGAG	tRF-5a	-	-	15	chrM.tRNA17-SerTGA,GAAAAAGTCATGGAGGCCATGGGGTTGGCTTGAAACCAGCTTTGGGGGGTTCGATTCCTTCCTTTTTTGCCA,Ser-TGA,0	-3.91544	0.0662726	0.00808073	0.119151	-0.441146	3.4743	0.41306	0	1.04251	0	39.3424	0	6.23408	1.50526
tRF-14:27-chrM.Ser-GCT	AGAACTGCTAACTC	tRF-2	-	-	14	chrM.tRNA12-SerGCT,GAGAAAGCTCACAAGAACTGCTAACTCATGCCCCCATGTCTAACAACATGGCTTTCTCACCA,Ser-GCT,13	-3.84255	0.069707	0.0186074	0.161741	-1.2122	2.63035	0.41306	0	0	0.987553	20.6386	0	4.3159	1.00351
tRF-1:30-Gly-CCC-2	GCGCCGCTGGTGTAGTGGTATCATGCAAGA	tRF-5c	5007c	tRF-30-Q1Q89P9L8422	30	tRNA-Gly-CCC-2-1,GCGCCGCTGGTGTAGTGGTATCATGCAAGATTCCCATTCTTGCGACCCGGGTTCGATTCCCGGGCGGCGCACCA,Gly-CCC,0	-3.76552	0.07353	4.28717e-05	0.009689	4.17083	7.93635	3.71754	43.1114	3.47503	52.3403	274.107	84.6763	402.338	218.263
tRF-1:15-Gly-CCC-1-M4	GCATTGGTGGTTCAG	tRF-5a	-	-	15	tRNA-Gly-CCC-1-1,GCATTGGTGGTTCAGTGGTAGAATTCTCGCCTCCCACGCGGGAGACCCGGGTTCAATTCCCGGCCAATGCACCA,Gly-CCC,0;tRNA-Gly-GCC-2-1,GCATTGGTGGTTCAGTGGTAGAATTCTCGCCTGCCACGCGGGAGGCCCGGGTTCGATTCCCGGCCAATGCACCA,Gly-GCC,0;tRNA-Gly-GCC-3-1,GCATTGGTGGTTCAGTGGTAGAATTCTCGCCTGCCACGCGGGAGGCCCGGGTTTGATTCCCGGCCAGTGCACCA,Gly-GCC,0;tRNA-Gly-GCC-5-1,GCATTGGTGGTTCAGTGGTAGAATTCTCGCCTGCCATGCGGGCGGCCGGGCTTCGATTCCTGGCCAATGCACCA,G…	-3.44268	0.091971	0.00896267	0.119151	0.308567	3.75124	0.41306	0	0	5.92532	35.4726	4.35478	13.4273	2.00701
tRF-1:29-Gly-CCC-2	GCGCCGCTGGTGTAGTGGTATCATGCAAG	tRF-5c	-	tRF-29-Q1Q89P9L84FS	29	tRNA-Gly-CCC-2-1,GCGCCGCTGGTGTAGTGGTATCATGCAAGATTCCCATTCTTGCGACCCGGGTTCGATTCCCGGGCGGCGCACCA,Gly-CCC,0	-3.25471	0.104769	0.00068045	0.0384455	2.48918	5.74389	3.30448	7.433	1.04251	14.8133	50.3066	16.4514	83.4408	67.7366
tRF-1:16-chrM.Ser-TGA	GAAAAAGTCATGGAGG	tRF-5a	-	tRF-16-OB16900	16	chrM.tRNA17-SerTGA,GAAAAAGTCATGGAGGCCATGGGGTTGGCTTGAAACCAGCTTTGGGGGGTTCGATTCCTTCCTTTTTTGCCA,Ser-TGA,0	-3.20289	0.108601	0.0242688	0.168465	0.580231	3.78312	0.41306	2.9732	0	4.93776	49.0167	1.45159	7.67272	0
tRF-1:31-Val-CAC-3	GTTTCCGTAGTGTAGCGGTTATCACATTCGC	tRF-5c	-	tRF-31-79MP9PMNH5ISD	31	tRNA-Val-CAC-3-1,GTTTCCGTAGTGTAGCGGTTATCACATTCGCCTCACACGCGAAAGGTCCCCGGTTCGATCCCGGGCGGAAACACCA,Val-CAC,0	-3.018	0.12345	0.00254166	0.0957359	2.35917	5.37718	4.1306	4.4598	1.04251	11.8506	57.4011	11.6127	74.809	18.0631
tRF-1:15-Glu-CTC-1-M4	TCCCTGGTGGTCTAG	tRF-5a	-	-	15	tRNA-Glu-CTC-1-1,TCCCTGGTGGTCTAGTGGTTAGGATTCGGCGCTCTCACCGCCGCGGCCCGGGTTCGATTCCCGGTCAGGGAACCA,Glu-CTC,0;tRNA-Glu-CTC-2-1,TCCCTGGTGGTCTAGTGGTTAGGATTCGGCGCTCTCACCGCCGCGGCCCGGGTTCGATTCCCGGTCAGGAAACCA,Glu-CTC,0;tRNA-Glu-TTC-3-1,TCCCTGGTGGTCTAGTGGCTAGGATTCGGCGCTTTCACCGCCGCGGCCCGGGTTCGATTCCCGGCCAGGGAACCA,Glu-TTC,0;tRNA-Glu-TTC-4-1,TCCCTGGTGGTCTAGTGGCTAGGATTCGGCGCTTTCACCGCCGCGGCCCGGGTTCGATTCCCGGTCAGGGAAC…	-2.96037	0.128481	0.0206513	0.166685	0.209909	3.17028	0.826119	1.4866	0.347503	1.97511	25.1533	2.41932	8.15226	1.50526
tRF-1:31-Val-AAC-2	GTTTCCGTAGTGTAGTGGTCATCACGTTCGC	tRF-5c	5026c	tRF-31-79MP9P9MH57SD	31	tRNA-Val-AAC-2-1,GTTTCCGTAGTGTAGTGGTCATCACGTTCGCCTAACACGCGAAAGGTCCCCGGTTCGAAACCGGGCGGAAACACCA,Val-AAC,0	-2.44018	0.184261	0.0277489	0.168465	1.03244	3.47262	0.41306	1.4866	1.39001	5.92532	5.15965	3.38705	22.5386	12.0421
tRF-1:30-Gly-CCC-1-M4	GCATTGGTGGTTCAGTGGTAGAATTCTCGC	tRF-5c	-	tRF-30-PNR8YP9LON4V	30	tRNA-Gly-CCC-1-1,GCATTGGTGGTTCAGTGGTAGAATTCTCGCCTCCCACGCGGGAGACCCGGGTTCAATTCCCGGCCAATGCACCA,Gly-CCC,0;tRNA-Gly-GCC-2-1,GCATTGGTGGTTCAGTGGTAGAATTCTCGCCTGCCACGCGGGAGGCCCGGGTTCGATTCCCGGCCAATGCACCA,Gly-GCC,0;tRNA-Gly-GCC-3-1,GCATTGGTGGTTCAGTGGTAGAATTCTCGCCTGCCACGCGGGAGGCCCGGGTTTGATTCCCGGCCAGTGCACCA,Gly-GCC,0;tRNA-Gly-GCC-5-1,GCATTGGTGGTTCAGTGGTAGAATTCTCGCCTGCCATGCGGGCGGCCGGGCTTCGATTCCTGGCCAATGCACCA,G…	-2.31935	0.200358	0.00163151	0.0737441	14.8336	17.1529	21140.4	39380	12607.1	45935	155149	87665.6	194119	163664
tRF-1:30-Gly-CCC-3	GCATTGGTGGTTCAATGGTAGAATTCTCGC	tRF-5c	-	tRF-30-PNR8YO9LON4V	30	tRNA-Gly-CCC-3-1,GCATTGGTGGTTCAATGGTAGAATTCTCGCCTCCCACGCAGGAGACCCAGGTTCGATTCCTGGCCAATGCACCA,Gly-CCC,0	-2.30989	0.201676	0.00482626	0.119151	4.67382	6.98371	19.8269	34.1918	11.8151	33.5768	153.5	70.6442	163.525	134.47
tRF-1:32-Val-CAC-3	GTTTCCGTAGTGTAGCGGTTATCACATTCGCC	tRF-5c	-	tRF-32-79MP9PMNH5ISJ	32	tRNA-Val-CAC-3-1,GTTTCCGTAGTGTAGCGGTTATCACATTCGCCTCACACGCGAAAGGTCCCCGGTTCGATCCCGGGCGGAAACACCA,Val-CAC,0	-2.23069	0.213057	0.0108414	0.128956	5.33279	7.56348	29.7403	37.165	16.6802	79.9918	264.432	60.4831	349.109	57.1998
tRF-1:30-Gly-GCC-4	GCATAGGTGGTTCAGTGGTAGAATTCTTGC	tRF-5c	-	-	30	tRNA-Gly-GCC-4-1,GCATAGGTGGTTCAGTGGTAGAATTCTTGCCTGCCACGCAGGAGGCCCAGGTTTGATTCCTGGCCCATGCACCA,Gly-GCC,0	-2.20757	0.216498	0.00684626	0.119151	4.87846	7.08603	22.3052	29.732	14.9426	46.415	141.89	67.741	178.87	174.61
tRF-1:32-Val-AAC-2	GTTTCCGTAGTGTAGTGGTCATCACGTTCGCC	tRF-5c	-	tRF-32-79MP9P9MH57SJ	32	tRNA-Val-AAC-2-1,GTTTCCGTAGTGTAGTGGTCATCACGTTCGCCTAACACGCGAAAGGTCCCCGGTTCGAAACCGGGCGGAAACACCA,Val-AAC,0	-2.206	0.216735	0.0107804	0.128956	6.34202	8.54801	49.9802	53.5176	43.0904	190.598	365.045	103.547	806.594	138.986
tRF-1:30-Gly-GCC-1	GCATGGGTGGTTCAGTGGTAGAATTCTCGC	tRF-5c	-	tRF-30-P4R8YP9LON4V	30	tRNA-Gly-GCC-1-1,GCATGGGTGGTTCAGTGGTAGAATTCTCGCCTGCCACGCGGGAGGCCCGGGTTCGATTCCCGGCCCATGCACCA,Gly-GCC,0	-1.82222	0.282786	0.0160879	0.151495	11.4135	13.2357	1935.18	3778.94	1310.78	3976.88	7981.34	4857.03	16894.8	8495.18
tRF-1:31-Glu-TTC-1	TCCCATATGGTCTAGCGGTTAGGATTCCTGG	tRF-5c	-	tRF-31-86V8WPMN1E8Y0	31	tRNA-Glu-TTC-1-1,TCCCATATGGTCTAGCGGTTAGGATTCCTGGTTTTCACCCAGGTGGCCCGGGTTCGACTCCCGGTATGGGAACCA,Glu-TTC,0	-1.68884	0.310176	0.0233916	0.168465	8.00217	9.69101	123.918	505.444	143.866	367.37	528.864	562.251	747.131	1779.22
tRF-1:30-Glu-CTC-1-M2	TCCCTGGTGGTCTAGTGGTTAGGATTCGGC	tRF-5c	-	tRF-30-87R8WP9N1EWJ	30	tRNA-Glu-CTC-1-1,TCCCTGGTGGTCTAGTGGTTAGGATTCGGCGCTCTCACCGCCGCGGCCCGGGTTCGATTCCCGGTCAGGGAACCA,Glu-CTC,0;tRNA-Glu-CTC-2-1,TCCCTGGTGGTCTAGTGGTTAGGATTCGGCGCTCTCACCGCCGCGGCCCGGGTTCGATTCCCGGTCAGGAAACCA,Glu-CTC,0	-1.67946	0.312199	0.026764	0.168465	10.5052	12.1847	1212.74	1403.35	485.81	2666.39	3943.26	2470.61	5779.47	7383.8
tRF-1:31-His-GTG-1	GCCGTGATCGTATAGTGGTTAGTACTCTGCG	tRF-5c	-	tRF-31-PW5SVP9N15WV0	31	tRNA-His-GTG-1-1,GCCGTGATCGTATAGTGGTTAGTACTCTGCGTTGTGGCCGCAGCAACCTCGGTTCGAATCCGAGTCACGGCACCA,His-GTG,0	-1.6252	0.324165	0.0312137	0.174593	9.11661	10.7418	443.213	426.654	318.313	843.37	2596.6	945.955	1855.36	1773.19
