# Supplementary material for: tRF-1:30-Gly-CCC-3 inhibits thyroid cancer via binding to PC and modulating metabolic reprogramming
Source: Life Sci Alliance. 2023 Dec 11;7(3):e202302285. doi: 10.26508/lsa.202302285 (PMC10713435; doi:10.26508/lsa.202302285)
Supplement: Supplementary file 5 [file LSA-2023-02285_TableS2.xlsx]

## Sheet: HBQ-BiaoJi扣除HBQ-ShengWuSu-NC
prot_hit_num	prot_acc	prot_desc	prot_score	prot_mass	prot_matches	prot_matches_sig	prot_sequences	prot_sequences_sig	prot_cover	prot_pi	emPAI
8	sp|Q02218|ODO1_HUMAN	2-oxoglutarate dehydrogenase complex component E1 OS=Homo sapiens OX=9606 GN=OGDH PE=1 SV=3	769	117059	29	29	21	21	20.8	6.4	1.05
10	sp|P11498|PYC_HUMAN	Pyruvate carboxylase, mitochondrial OS=Homo sapiens OX=9606 GN=PC PE=1 SV=2	736	130293	26	26	22	22	21.7	6.37	0.9
11	sp|P05165|PCCA_HUMAN	Propionyl-CoA carboxylase alpha chain, mitochondrial OS=Homo sapiens OX=9606 GN=PCCA PE=1 SV=4	733	80635	23	23	19	19	29.9	7.24	1.5
20	sp|Q9HCC0|MCCB_HUMAN	Methylcrotonoyl-CoA carboxylase beta chain, mitochondrial OS=Homo sapiens OX=9606 GN=MCCC2 PE=1 SV=1	620	61808	17	17	14	14	30.4	7.57	1.41
56	sp|P05166|PCCB_HUMAN	Propionyl-CoA carboxylase beta chain, mitochondrial OS=Homo sapiens OX=9606 GN=PCCB PE=1 SV=3	351	58806	11	11	10	10	23.4	7.56	0.82
66	sp|Q13085|ACACA_HUMAN	Acetyl-CoA carboxylase 1 OS=Homo sapiens OX=9606 GN=ACACA PE=1 SV=2	321	267095	16	16	16	16	7.8	5.95	0.21
74	sp|Q9BQE3|TBA1C_HUMAN	Tubulin alpha-1C chain OS=Homo sapiens OX=9606 GN=TUBA1C PE=1 SV=1	295	50548	13	13	10	10	28.3	4.96	1.27
102	sp|Q96RQ3|MCCA_HUMAN	Methylcrotonoyl-CoA carboxylase subunit alpha, mitochondrial OS=Homo sapiens OX=9606 GN=MCCC1 PE=1 SV=3	236	80935	11	11	11	11	15.2	7.66	0.55
114	sp|P68366|TBA4A_HUMAN	Tubulin alpha-4A chain OS=Homo sapiens OX=9606 GN=TUBA4A PE=1 SV=1	216	50634	11	11	8	8	23	4.95	1
145	sp|P09622|DLDH_HUMAN	Dihydrolipoyl dehydrogenase, mitochondrial OS=Homo sapiens OX=9606 GN=DLD PE=1 SV=2	183	54713	8	8	6	6	13	7.95	0.6
174	sp|P13674|P4HA1_HUMAN	Prolyl 4-hydroxylase subunit alpha-1 OS=Homo sapiens OX=9606 GN=P4HA1 PE=1 SV=2	157	61296	3	3	3	3	8.2	5.7	0.17
206	sp|P11182|ODB2_HUMAN	Lipoamide acyltransferase component of branched-chain alpha-keto acid dehydrogenase complex, mitochondrial OS=Homo sapiens OX=9606 GN=DBT PE=1 SV=3	131	53852	7	7	6	6	13.9	8.71	0.52
220	sp|Q9BXF6|RFIP5_HUMAN	Rab11 family-interacting protein 5 OS=Homo sapiens OX=9606 GN=RAB11FIP5 PE=1 SV=1	121	70600	1	1	1	1	2.8	9.28	0.05
275	sp|Q08257|QOR_HUMAN	Quinone oxidoreductase OS=Homo sapiens OX=9606 GN=CRYZ PE=1 SV=1	104	35356	3	3	3	3	11.9	8.56	0.31
288	sp|Q13162|PRDX4_HUMAN	Peroxiredoxin-4 OS=Homo sapiens OX=9606 GN=PRDX4 PE=1 SV=1	99	30749	3	3	2	2	8.1	5.86	0.36
325	sp|P62140|PP1B_HUMAN	Serine/threonine-protein phosphatase PP1-beta catalytic subunit OS=Homo sapiens OX=9606 GN=PPP1CB PE=1 SV=3	88	37961	3	3	3	3	7.6	5.84	0.29
329	sp|Q01105|SET_HUMAN	Protein SET OS=Homo sapiens OX=9606 GN=SET PE=1 SV=3	88	33469	2	2	2	2	9.7	4.23	0.21
330	sp|P82909|KGD4_HUMAN	Alpha-ketoglutarate dehydrogenase component 4 OS=Homo sapiens OX=9606 GN=MRPS36 PE=1 SV=2	88	11459	3	3	3	3	40.8	9.99	1.2
355	sp|Q66PJ3|AR6P4_HUMAN	ADP-ribosylation factor-like protein 6-interacting protein 4 OS=Homo sapiens OX=9606 GN=ARL6IP4 PE=1 SV=3	82	26530	2	2	2	2	14.8	10.87	0.27
356	sp|Q12905|ILF2_HUMAN	Interleukin enhancer-binding factor 2 OS=Homo sapiens OX=9606 GN=ILF2 PE=1 SV=2	82	43263	1	1	1	1	3.6	5.19	0.08
373	sp|Q14318|FKBP8_HUMAN	Peptidyl-prolyl cis-trans isomerase FKBP8 OS=Homo sapiens OX=9606 GN=FKBP8 PE=1 SV=2	78	44990	1	1	1	1	3.9	4.78	0.07
386	sp|O00303|EIF3F_HUMAN	Eukaryotic translation initiation factor 3 subunit F OS=Homo sapiens OX=9606 GN=EIF3F PE=1 SV=1	76	37654	1	1	1	1	4.8	5.24	0.09
390	sp|P46778|RL21_HUMAN	60S ribosomal protein L21 OS=Homo sapiens OX=9606 GN=RPL21 PE=1 SV=2	75	18610	2	2	1	1	9.4	10.49	0.39
399	sp|Q5SY16|NOL9_HUMAN	Polynucleotide 5~-hydroxyl-kinase NOL9 OS=Homo sapiens OX=9606 GN=NOL9 PE=1 SV=1	73	80527	2	2	2	2	3.6	9.3	0.08
423	sp|P82650|RT22_HUMAN	28S ribosomal protein S22, mitochondrial OS=Homo sapiens OX=9606 GN=MRPS22 PE=1 SV=1	67	41425	1	1	1	1	3.3	7.7	0.08
429	sp|Q13347|EIF3I_HUMAN	Eukaryotic translation initiation factor 3 subunit I OS=Homo sapiens OX=9606 GN=EIF3I PE=1 SV=1	66	36878	2	2	2	2	7.1	5.38	0.19
431	sp|P52294|IMA5_HUMAN	Importin subunit alpha-5 OS=Homo sapiens OX=9606 GN=KPNA1 PE=1 SV=3	65	60925	1	1	1	1	2.6	4.94	0.05
435	sp|P15531|NDKA_HUMAN	Nucleoside diphosphate kinase A OS=Homo sapiens OX=9606 GN=NME1 PE=1 SV=1	65	17309	2	2	2	2	13.8	5.83	0.43
440	sp|Q86U38|NOP9_HUMAN	Nucleolar protein 9 OS=Homo sapiens OX=9606 GN=NOP9 PE=1 SV=1	64	70136	1	1	1	1	1.9	6.86	0.05
451	sp|Q8N183|NDUF2_HUMAN	NADH dehydrogenase [ubiquinone] 1 alpha subcomplex assembly factor 2 OS=Homo sapiens OX=9606 GN=NDUFAF2 PE=1 SV=1	62	19844	3	3	3	3	27.2	8.94	0.6
457	sp|P52565|GDIR1_HUMAN	Rho GDP-dissociation inhibitor 1 OS=Homo sapiens OX=9606 GN=ARHGDIA PE=1 SV=3	62	23250	2	2	2	2	15.2	5.02	0.31
458	sp|O75367|H2AY_HUMAN	Core histone macro-H2A.1 OS=Homo sapiens OX=9606 GN=MACROH2A1 PE=1 SV=4	62	39764	1	1	1	1	5.9	9.8	0.08
471	sp|P22695|QCR2_HUMAN	Cytochrome b-c1 complex subunit 2, mitochondrial OS=Homo sapiens OX=9606 GN=UQCRC2 PE=1 SV=3	59	48584	1	1	1	1	3.5	8.74	0.07
473	sp|Q9UHI8|ATS1_HUMAN	A disintegrin and metalloproteinase with thrombospondin motifs 1 OS=Homo sapiens OX=9606 GN=ADAMTS1 PE=1 SV=4	59	107970	1	1	1	1	1.4	6.4	0.03
479	sp|P49368|TCPG_HUMAN	T-complex protein 1 subunit gamma OS=Homo sapiens OX=9606 GN=CCT3 PE=1 SV=4	58	61066	1	1	1	1	2	6.1	0.05
486	sp|Q9NV31|IMP3_HUMAN	U3 small nucleolar ribonucleoprotein protein IMP3 OS=Homo sapiens OX=9606 GN=IMP3 PE=1 SV=1	57	21951	1	1	1	1	8.2	9.54	0.15
488	sp|Q13595|TRA2A_HUMAN	Transformer-2 protein homolog alpha OS=Homo sapiens OX=9606 GN=TRA2A PE=1 SV=1	57	32726	1	1	1	1	5	11.27	0.1
497	sp|O95793|STAU1_HUMAN	Double-stranded RNA-binding protein Staufen homolog 1 OS=Homo sapiens OX=9606 GN=STAU1 PE=1 SV=2	55	63428	1	1	1	1	2.1	9.46	0.05
500	sp|P48307|TFPI2_HUMAN	Tissue factor pathway inhibitor 2 OS=Homo sapiens OX=9606 GN=TFPI2 PE=1 SV=1	54	27942	1	1	1	1	6.4	8.88	0.12
501	sp|P06756|ITAV_HUMAN	Integrin alpha-V OS=Homo sapiens OX=9606 GN=ITGAV PE=1 SV=2	54	117048	1	1	1	1	1	5.45	0.03
503	sp|O15173|PGRC2_HUMAN	Membrane-associated progesterone receptor component 2 OS=Homo sapiens OX=9606 GN=PGRMC2 PE=1 SV=1	54	23861	1	1	1	1	6.3	4.76	0.14
504	sp|Q5RKV6|EXOS6_HUMAN	Exosome complex component MTR3 OS=Homo sapiens OX=9606 GN=EXOSC6 PE=1 SV=1	53	28503	1	1	1	1	5.9	6.06	0.12
506	sp|P52907|CAZA1_HUMAN	F-actin-capping protein subunit alpha-1 OS=Homo sapiens OX=9606 GN=CAPZA1 PE=1 SV=3	53	33073	1	1	1	1	5.2	5.45	0.1
521	sp|Q8WVP5|TP8L1_HUMAN	Tumor necrosis factor alpha-induced protein 8-like protein 1 OS=Homo sapiens OX=9606 GN=TNFAIP8L1 PE=1 SV=2	51	21042	2	2	1	1	3.2	9.57	0.16
527	sp|Q9Y3T9|NOC2L_HUMAN	Nucleolar complex protein 2 homolog OS=Homo sapiens OX=9606 GN=NOC2L PE=1 SV=4	51	85721	1	1	1	1	1.5	5.46	0.04
528	sp|Q9H2P0|ADNP_HUMAN	Activity-dependent neuroprotector homeobox protein OS=Homo sapiens OX=9606 GN=ADNP PE=1 SV=1	51	124854	1	1	1	1	0.9	6.97	0.03
530	sp|P01040|CYTA_HUMAN	Cystatin-A OS=Homo sapiens OX=9606 GN=CSTA PE=1 SV=1	51	11000	1	1	1	1	14.3	5.38	0.31
545	sp|Q9HCS5|E41LA_HUMAN	Band 4.1-like protein 4A OS=Homo sapiens OX=9606 GN=EPB41L4A PE=1 SV=2	48	79694	1	1	1	1	1.3	9.44	0.04
552	sp|Q8TDB8|GTR14_HUMAN	Solute carrier family 2, facilitated glucose transporter member 14 OS=Homo sapiens OX=9606 GN=SLC2A14 PE=2 SV=1	47	56854	1	1	1	1	1.7	8	0.06
558	sp|P62333|PRS10_HUMAN	26S proteasome regulatory subunit 10B OS=Homo sapiens OX=9606 GN=PSMC6 PE=1 SV=1	47	44430	1	1	1	1	2.8	7.1	0.07
567	sp|Q16543|CDC37_HUMAN	Hsp90 co-chaperone Cdc37 OS=Homo sapiens OX=9606 GN=CDC37 PE=1 SV=1	45	44953	1	1	1	1	2.4	5.17	0.07
574	sp|P08559|ODPA_HUMAN	Pyruvate dehydrogenase E1 component subunit alpha, somatic form, mitochondrial OS=Homo sapiens OX=9606 GN=PDHA1 PE=1 SV=3	44	43952	1	1	1	1	3.3	8.35	0.08
583	sp|P17480|UBF1_HUMAN	Nucleolar transcription factor 1 OS=Homo sapiens OX=9606 GN=UBTF PE=1 SV=1	42	89692	1	1	1	1	1.6	5.63	0.04
584	sp|Q96RT1|ERBIN_HUMAN	Erbin OS=Homo sapiens OX=9606 GN=ERBIN PE=1 SV=2	42	158941	1	1	1	1	1.1	5.32	0.02
586	sp|P39023|RL3_HUMAN	60S ribosomal protein L3 OS=Homo sapiens OX=9606 GN=RPL3 PE=1 SV=2	42	46365	1	1	1	1	3	10.19	0.07
587	sp|Q15582|BGH3_HUMAN	Transforming growth factor-beta-induced protein ig-h3 OS=Homo sapiens OX=9606 GN=TGFBI PE=1 SV=1	42	75261	1	1	1	1	2.2	7.62	0.04
590	sp|P60468|SC61B_HUMAN	Protein transport protein Sec61 subunit beta OS=Homo sapiens OX=9606 GN=SEC61B PE=1 SV=2	41	10025	1	1	1	1	10.4	11.57	0.35
593	sp|Q8NEG2|CG057_HUMAN	Uncharacterized protein C7orf57 OS=Homo sapiens OX=9606 GN=C7orf57 PE=2 SV=3	41	32883	1	1	1	1	4.1	7.78	0.1
595	sp|O75643|U520_HUMAN	U5 small nuclear ribonucleoprotein 200 kDa helicase OS=Homo sapiens OX=9606 GN=SNRNP200 PE=1 SV=2	40	246006	1	1	1	1	0.4	5.73	0.01
596	sp|Q96GD4|AURKB_HUMAN	Aurora kinase B OS=Homo sapiens OX=9606 GN=AURKB PE=1 SV=3	40	39571	2	2	2	2	8.1	9.36	0.17
597	sp|Q9UL25|RAB21_HUMAN	Ras-related protein Rab-21 OS=Homo sapiens OX=9606 GN=RAB21 PE=1 SV=3	40	24731	1	1	1	1	4.4	8.11	0.14
598	sp|Q9BTT0|AN32E_HUMAN	Acidic leucine-rich nuclear phosphoprotein 32 family member E OS=Homo sapiens OX=9606 GN=ANP32E PE=1 SV=1	40	30902	1	1	1	1	5.2	3.77	0.11
601	sp|Q7Z340|ZN551_HUMAN	Zinc finger protein 551 OS=Homo sapiens OX=9606 GN=ZNF551 PE=1 SV=3	40	79746	1	1	1	1	1	8.73	0.04
603	sp|Q86SG5|S1A7A_HUMAN	Protein S100-A7A OS=Homo sapiens OX=9606 GN=S100A7A PE=1 SV=3	40	11412	1	1	1	1	10.9	6.89	0.3
606	sp|Q99700|ATX2_HUMAN	Ataxin-2 OS=Homo sapiens OX=9606 GN=ATXN2 PE=1 SV=2	39	140823	1	1	1	1	1.3	9.6	0.02
610	sp|P62937|PPIA_HUMAN	Peptidyl-prolyl cis-trans isomerase A OS=Homo sapiens OX=9606 GN=PPIA PE=1 SV=2	39	18229	1	1	1	1	6.7	7.68	0.19
613	sp|Q9HCJ5|ZSWM6_HUMAN	Zinc finger SWIM domain-containing protein 6 OS=Homo sapiens OX=9606 GN=ZSWIM6 PE=1 SV=2	39	135096	1	1	1	1	0.8	7.01	0.02
614	sp|Q96DV4|RM38_HUMAN	39S ribosomal protein L38, mitochondrial OS=Homo sapiens OX=9606 GN=MRPL38 PE=1 SV=2	38	44968	1	1	1	1	1.8	7.19	0.07
615	sp|O94804|STK10_HUMAN	Serine/threonine-protein kinase 10 OS=Homo sapiens OX=9606 GN=STK10 PE=1 SV=1	38	112749	1	1	1	1	1.5	6.52	0.03
619	sp|P04792|HSPB1_HUMAN	Heat shock protein beta-1 OS=Homo sapiens OX=9606 GN=HSPB1 PE=1 SV=2	38	22826	1	1	1	1	4.9	5.98	0.15
621	sp|Q9NVA1|UQCC1_HUMAN	Ubiquinol-cytochrome-c reductase complex assembly factor 1 OS=Homo sapiens OX=9606 GN=UQCC1 PE=1 SV=3	38	34977	1	1	1	1	3	9.1	0.09
622	sp|Q9Y3A4|RRP7A_HUMAN	Ribosomal RNA-processing protein 7 homolog A OS=Homo sapiens OX=9606 GN=RRP7A PE=1 SV=2	38	32485	3	3	3	3	11.8	9.61	0.34
627	sp|O94925|GLSK_HUMAN	Glutaminase kidney isoform, mitochondrial OS=Homo sapiens OX=9606 GN=GLS PE=1 SV=1	38	74269	1	1	1	1	3.6	7.85	0.04
631	sp|Q15392|DHC24_HUMAN	Delta(24)-sterol reductase OS=Homo sapiens OX=9606 GN=DHCR24 PE=1 SV=2	37	60803	1	1	1	1	1.7	8.42	0.05
632	sp|Q96EY4|TMA16_HUMAN	Translation machinery-associated protein 16 OS=Homo sapiens OX=9606 GN=TMA16 PE=1 SV=2	37	24078	2	2	2	2	6.9	9.33	0.3
636	sp|P08579|RU2B_HUMAN	U2 small nuclear ribonucleoprotein B~~ OS=Homo sapiens OX=9606 GN=SNRPB2 PE=1 SV=1	37	25470	1	1	1	1	3.6	9.72	0.13
637	sp|Q6IS14|IF5AL_HUMAN	Eukaryotic translation initiation factor 5A-1-like OS=Homo sapiens OX=9606 GN=EIF5AL1 PE=2 SV=2	37	16990	1	1	1	1	7.8	4.85	0.2
640	sp|Q9HDC5|JPH1_HUMAN	Junctophilin-1 OS=Homo sapiens OX=9606 GN=JPH1 PE=1 SV=2	37	72098	2	2	2	2	4.1	9.37	0.09
642	sp|P50990|TCPQ_HUMAN	T-complex protein 1 subunit theta OS=Homo sapiens OX=9606 GN=CCT8 PE=1 SV=4	36	60153	1	1	1	1	1.8	5.42	0.05
643	sp|Q9Y253|POLH_HUMAN	DNA polymerase eta OS=Homo sapiens OX=9606 GN=POLH PE=1 SV=1	36	79333	1	1	1	1	1.7	8.74	0.04
647	sp|Q13263|TIF1B_HUMAN	Transcription intermediary factor 1-beta OS=Homo sapiens OX=9606 GN=TRIM28 PE=1 SV=5	36	90261	1	1	1	1	2.4	5.52	0.04
648	sp|Q8IYB8|SUV3_HUMAN	ATP-dependent RNA helicase SUPV3L1, mitochondrial OS=Homo sapiens OX=9606 GN=SUPV3L1 PE=1 SV=1	36	88791	1	1	1	1	1.7	8.2	0.04
650	sp|O43920|NDUS5_HUMAN	NADH dehydrogenase [ubiquinone] iron-sulfur protein 5 OS=Homo sapiens OX=9606 GN=NDUFS5 PE=1 SV=3	35	12737	1	1	1	1	11.3	9.27	0.27
653	sp|Q14746|COG2_HUMAN	Conserved oligomeric Golgi complex subunit 2 OS=Homo sapiens OX=9606 GN=COG2 PE=1 SV=1	35	83726	1	1	1	1	1.2	6.2	0.04
656	sp|Q05519|SRS11_HUMAN	Serine/arginine-rich splicing factor 11 OS=Homo sapiens OX=9606 GN=SRSF11 PE=1 SV=1	35	53624	1	1	1	1	1.7	10.52	0.06
657	sp|O43390|HNRPR_HUMAN	Heterogeneous nuclear ribonucleoprotein R OS=Homo sapiens OX=9606 GN=HNRNPR PE=1 SV=1	35	71184	1	1	1	1	1.3	8.23	0.05
658	sp|Q8NEF9|SRFB1_HUMAN	Serum response factor-binding protein 1 OS=Homo sapiens OX=9606 GN=SRFBP1 PE=1 SV=1	34	48718	1	1	1	1	2.6	9.59	0.07
659	sp|P28072|PSB6_HUMAN	Proteasome subunit beta type-6 OS=Homo sapiens OX=9606 GN=PSMB6 PE=1 SV=4	34	25570	1	1	1	1	4.6	4.8	0.13
662	sp|Q96CB9|NSUN4_HUMAN	5-methylcytosine rRNA methyltransferase NSUN4 OS=Homo sapiens OX=9606 GN=NSUN4 PE=1 SV=2	34	43631	1	1	1	1	2.9	8.47	0.08
663	sp|P08133|ANXA6_HUMAN	Annexin A6 OS=Homo sapiens OX=9606 GN=ANXA6 PE=1 SV=3	34	76168	1	1	1	1	1.3	5.42	0.04
665	sp|Q9NZJ4|SACS_HUMAN	Sacsin OS=Homo sapiens OX=9606 GN=SACS PE=1 SV=2	34	526497	1	1	1	1	0.2	6.63	0.01
671	sp|O75475|PSIP1_HUMAN	PC4 and SFRS1-interacting protein OS=Homo sapiens OX=9606 GN=PSIP1 PE=1 SV=1	34	60181	1	1	1	1	1.5	9.15	0.05
672	sp|Q8IZL9|CDK20_HUMAN	Cyclin-dependent kinase 20 OS=Homo sapiens OX=9606 GN=CDK20 PE=1 SV=1	34	38898	1	1	1	1	2.3	6.27	0.09
673	sp|Q8NEV1|CSK23_HUMAN	Casein kinase II subunit alpha 3 OS=Homo sapiens OX=9606 GN=CSNK2A3 PE=1 SV=2	34	45305	1	1	1	1	3.8	8.54	0.07
677	sp|P55209|NP1L1_HUMAN	Nucleosome assembly protein 1-like 1 OS=Homo sapiens OX=9606 GN=NAP1L1 PE=1 SV=1	33	45631	1	1	1	1	2.8	4.36	0.07
679	sp|P30039|PBLD_HUMAN	Phenazine biosynthesis-like domain-containing protein OS=Homo sapiens OX=9606 GN=PBLD PE=1 SV=2	33	32050	1	1	1	1	2.4	6.06	0.1
685	sp|P56377|AP1S2_HUMAN	AP-1 complex subunit sigma-2 OS=Homo sapiens OX=9606 GN=AP1S2 PE=1 SV=1	33	18831	1	1	1	1	5.7	5.39	0.18
688	sp|Q9Y6B7|AP4B1_HUMAN	AP-4 complex subunit beta-1 OS=Homo sapiens OX=9606 GN=AP4B1 PE=1 SV=2	33	84574	1	1	1	1	0.9	5.59	0.04
689	sp|P15259|PGAM2_HUMAN	Phosphoglycerate mutase 2 OS=Homo sapiens OX=9606 GN=PGAM2 PE=1 SV=3	32	28919	1	1	1	1	4.3	8.99	0.11
691	sp|Q96HU8|DIRA2_HUMAN	GTP-binding protein Di-Ras2 OS=Homo sapiens OX=9606 GN=DIRAS2 PE=1 SV=1	32	22813	1	1	1	1	5.5	8.98	0.15
693	sp|O75323|NIPS2_HUMAN	Protein NipSnap homolog 2 OS=Homo sapiens OX=9606 GN=NIPSNAP2 PE=1 SV=1	32	33949	1	1	1	1	3.1	9.42	0.1
698	sp|Q8TE58|ATS15_HUMAN	A disintegrin and metalloproteinase with thrombospondin motifs 15 OS=Homo sapiens OX=9606 GN=ADAMTS15 PE=2 SV=1	32	105900	1	1	1	1	2	8.94	0.03
699	sp|Q9UBV7|B4GT7_HUMAN	Beta-1,4-galactosyltransferase 7 OS=Homo sapiens OX=9606 GN=B4GALT7 PE=1 SV=1	32	37838	1	1	1	1	2.4	9.18	0.09
702	sp|P55083|MFAP4_HUMAN	Microfibril-associated glycoprotein 4 OS=Homo sapiens OX=9606 GN=MFAP4 PE=1 SV=2	31	28972	1	1	1	1	2.4	5.38	0.11
703	sp|Q3T906|GNPTA_HUMAN	N-acetylglucosamine-1-phosphotransferase subunits alpha/beta OS=Homo sapiens OX=9606 GN=GNPTAB PE=1 SV=1	31	144785	1	1	1	1	0.5	6.74	0.02
704	sp|O96006|ZBED1_HUMAN	E3 SUMO-protein ligase ZBED1 OS=Homo sapiens OX=9606 GN=ZBED1 PE=1 SV=1	31	78904	1	1	1	1	1	5.79	0.04
705	sp|P00966|ASSY_HUMAN	Argininosuccinate synthase OS=Homo sapiens OX=9606 GN=ASS1 PE=1 SV=2	31	46786	1	1	1	1	1.7	8.08	0.07
706	sp|Q9UHX1|PUF60_HUMAN	Poly(U)-binding-splicing factor PUF60 OS=Homo sapiens OX=9606 GN=PUF60 PE=1 SV=1	31	60009	1	1	1	1	1.6	5.19	0.05
707	sp|Q8N201|INT1_HUMAN	Integrator complex subunit 1 OS=Homo sapiens OX=9606 GN=INTS1 PE=1 SV=2	31	246366	1	1	1	1	0.4	5.77	0.01
708	sp|P30153|2AAA_HUMAN	Serine/threonine-protein phosphatase 2A 65 kDa regulatory subunit A alpha isoform OS=Homo sapiens OX=9606 GN=PPP2R1A PE=1 SV=4	31	66065	1	1	1	1	1.7	5	0.05
712	sp|Q6ISB3|GRHL2_HUMAN	Grainyhead-like protein 2 homolog OS=Homo sapiens OX=9606 GN=GRHL2 PE=1 SV=1	31	71403	1	1	1	1	2.1	6.06	0.05
713	sp|Q14684|RRP1B_HUMAN	Ribosomal RNA processing protein 1 homolog B OS=Homo sapiens OX=9606 GN=RRP1B PE=1 SV=3	31	84774	1	1	1	1	1.6	9.77	0.04
715	sp|P12004|PCNA_HUMAN	Proliferating cell nuclear antigen OS=Homo sapiens OX=9606 GN=PCNA PE=1 SV=1	31	29092	1	1	1	1	3.1	4.57	0.11
718	sp|P49279|NRAM1_HUMAN	Natural resistance-associated macrophage protein 1 OS=Homo sapiens OX=9606 GN=SLC11A1 PE=2 SV=1	30	60404	1	1	1	1	0.9	7.58	0.05
720	sp|Q9NQZ5|STAR7_HUMAN	StAR-related lipid transfer protein 7, mitochondrial OS=Homo sapiens OX=9606 GN=STARD7 PE=1 SV=2	30	43257	1	1	1	1	1.6	9.04	0.08
721	sp|Q92738|US6NL_HUMAN	USP6 N-terminal-like protein OS=Homo sapiens OX=9606 GN=USP6NL PE=1 SV=3	30	94217	1	1	1	1	1	9.1	0.03
727	sp|P42167|LAP2B_HUMAN	Lamina-associated polypeptide 2, isoforms beta/gamma OS=Homo sapiens OX=9606 GN=TMPO PE=1 SV=2	29	50696	1	1	1	1	2.9	9.39	0.06
730	sp|Q6ZMV5|P4R3C_HUMAN	Protein PPP4R3C OS=Homo sapiens OX=9606 GN=PPP4R3C PE=2 SV=3	29	96883	1	1	1	1	0.7	4.72	0.03
734	sp|O00487|PSDE_HUMAN	26S proteasome non-ATPase regulatory subunit 14 OS=Homo sapiens OX=9606 GN=PSMD14 PE=1 SV=1	29	34726	1	1	1	1	4.2	6.06	0.1
735	sp|Q9Y3B3|TMED7_HUMAN	Transmembrane emp24 domain-containing protein 7 OS=Homo sapiens OX=9606 GN=TMED7 PE=1 SV=2	29	25498	1	1	1	1	4.5	6.43	0.13
738	sp|Q15691|MARE1_HUMAN	Microtubule-associated protein RP/EB family member 1 OS=Homo sapiens OX=9606 GN=MAPRE1 PE=1 SV=3	29	30151	2	2	1	1	6.7	5.02	0.23
741	sp|Q9Y2F5|ICE1_HUMAN	Little elongation complex subunit 1 OS=Homo sapiens OX=9606 GN=ICE1 PE=1 SV=5	29	250759	1	1	1	1	0.3	5.32	0.01
742	sp|Q9H2G2|SLK_HUMAN	STE20-like serine/threonine-protein kinase OS=Homo sapiens OX=9606 GN=SLK PE=1 SV=1	29	143234	1	1	1	1	1	5.08	0.02
743	sp|Q7Z7L1|SLN11_HUMAN	Schlafen family member 11 OS=Homo sapiens OX=9606 GN=SLFN11 PE=1 SV=2	29	104309	2	2	2	2	1.4	7.99	0.06
744	sp|Q96QI5|HS3S6_HUMAN	Heparan sulfate glucosamine 3-O-sulfotransferase 6 OS=Homo sapiens OX=9606 GN=HS3ST6 PE=1 SV=2	28	37505	1	1	1	1	2.6	10.8	0.09
746	sp|Q8NCU4|CC191_HUMAN	Coiled-coil domain-containing protein 191 OS=Homo sapiens OX=9606 GN=CCDC191 PE=2 SV=1	28	111012	1	1	1	1	0.6	9.61	0.03
748	sp|P31040|SDHA_HUMAN	Succinate dehydrogenase [ubiquinone] flavoprotein subunit, mitochondrial OS=Homo sapiens OX=9606 GN=SDHA PE=1 SV=2	28	73672	1	1	1	1	1.7	7.06	0.04
751	sp|Q13310|PABP4_HUMAN	Polyadenylate-binding protein 4 OS=Homo sapiens OX=9606 GN=PABPC4 PE=1 SV=1	28	71080	2	2	2	2	3.3	9.31	0.09
756	sp|Q9Y272|RASD1_HUMAN	Dexamethasone-induced Ras-related protein 1 OS=Homo sapiens OX=9606 GN=RASD1 PE=1 SV=1	28	32021	1	1	1	1	2.5	9.15	0.1
757	sp|O95478|NSA2_HUMAN	Ribosome biogenesis protein NSA2 homolog OS=Homo sapiens OX=9606 GN=NSA2 PE=1 SV=1	28	30218	1	1	1	1	5	10.28	0.11
758	sp|Q8IXM3|RM41_HUMAN	39S ribosomal protein L41, mitochondrial OS=Homo sapiens OX=9606 GN=MRPL41 PE=1 SV=1	28	15430	1	1	1	1	7.3	9.58	0.22
759	sp|Q8TCU4|ALMS1_HUMAN	Centrosome-associated protein ALMS1 OS=Homo sapiens OX=9606 GN=ALMS1 PE=1 SV=4	28	463175	1	1	1	1	0.2	5.87	0.01
762	sp|Q8WUK0|PTPM1_HUMAN	Phosphatidylglycerophosphatase and protein-tyrosine phosphatase 1 OS=Homo sapiens OX=9606 GN=PTPMT1 PE=1 SV=1	27	23000	1	1	1	1	4.5	9.8	0.15
763	sp|Q13148|TADBP_HUMAN	TAR DNA-binding protein 43 OS=Homo sapiens OX=9606 GN=TARDBP PE=1 SV=1	27	45053	1	1	1	1	4.3	5.85	0.07
764	sp|Q9H9S3|S61A2_HUMAN	Protein transport protein Sec61 subunit alpha isoform 2 OS=Homo sapiens OX=9606 GN=SEC61A2 PE=2 SV=3	27	52670	1	1	1	1	2.3	8.31	0.06
766	sp|Q9BXS6|NUSAP_HUMAN	Nucleolar and spindle-associated protein 1 OS=Homo sapiens OX=9606 GN=NUSAP1 PE=1 SV=1	27	49593	1	1	1	1	2.9	9.92	0.07
767	sp|Q9H0U3|MAGT1_HUMAN	Magnesium transporter protein 1 OS=Homo sapiens OX=9606 GN=MAGT1 PE=1 SV=1	27	38411	1	1	1	1	3	9.68	0.09
769	sp|P17812|PYRG1_HUMAN	CTP synthase 1 OS=Homo sapiens OX=9606 GN=CTPS1 PE=1 SV=2	27	67332	1	1	1	1	1.7	6.02	0.05
770	sp|Q8N4P6|LRC71_HUMAN	Leucine-rich repeat-containing protein 71 OS=Homo sapiens OX=9606 GN=LRRC71 PE=2 SV=1	27	62243	1	1	1	1	1.1	9.3	0.05
771	sp|P11047|LAMC1_HUMAN	Laminin subunit gamma-1 OS=Homo sapiens OX=9606 GN=LAMC1 PE=1 SV=3	27	183191	1	1	1	1	0.6	5.01	0.02
772	sp|Q8TB52|FBX30_HUMAN	F-box only protein 30 OS=Homo sapiens OX=9606 GN=FBXO30 PE=1 SV=3	27	84247	1	1	1	1	1.1	5.21	0.04
773	sp|Q13185|CBX3_HUMAN	Chromobox protein homolog 3 OS=Homo sapiens OX=9606 GN=CBX3 PE=1 SV=4	27	20969	1	1	1	1	7.1	5.23	0.16
774	sp|Q6PK18|OGFD3_HUMAN	2-oxoglutarate and iron-dependent oxygenase domain-containing protein 3 OS=Homo sapiens OX=9606 GN=OGFOD3 PE=1 SV=2	27	35852	1	1	1	1	4.4	8.3	0.09
776	sp|Q8NHU6|TDRD7_HUMAN	Tudor domain-containing protein 7 OS=Homo sapiens OX=9606 GN=TDRD7 PE=1 SV=2	27	125046	1	1	1	1	0.6	6.84	0.03
779	sp|Q9Y239|NOD1_HUMAN	Nucleotide-binding oligomerization domain-containing protein 1 OS=Homo sapiens OX=9606 GN=NOD1 PE=1 SV=1	27	109219	1	1	1	1	0.7	6.71	0.03
780	sp|Q9H074|PAIP1_HUMAN	Polyadenylate-binding protein-interacting protein 1 OS=Homo sapiens OX=9606 GN=PAIP1 PE=1 SV=1	27	53947	1	1	1	1	1.9	4.71	0.06
781	sp|Q6PI48|SYDM_HUMAN	Aspartate--tRNA ligase, mitochondrial OS=Homo sapiens OX=9606 GN=DARS2 PE=1 SV=1	26	74086	1	1	1	1	0.8	8.19	0.04
782	sp|Q99996|AKAP9_HUMAN	A-kinase anchor protein 9 OS=Homo sapiens OX=9606 GN=AKAP9 PE=1 SV=4	26	454989	1	1	1	1	0.2	4.95	0.01
784	sp|Q9C0K0|BC11B_HUMAN	B-cell lymphoma/leukemia 11B OS=Homo sapiens OX=9606 GN=BCL11B PE=1 SV=1	26	96998	1	1	1	1	1.3	6.1	0.03
785	sp|Q9NS87|KIF15_HUMAN	Kinesin-like protein KIF15 OS=Homo sapiens OX=9606 GN=KIF15 PE=1 SV=1	26	161030	1	1	1	1	0.4	5.75	0.02
786	sp|Q6ZNJ1|NBEL2_HUMAN	Neurobeachin-like protein 2 OS=Homo sapiens OX=9606 GN=NBEAL2 PE=1 SV=2	26	305405	1	1	1	1	0.3	5.95	0.01
789	sp|Q8N3A8|PARP8_HUMAN	Protein mono-ADP-ribosyltransferase PARP8 OS=Homo sapiens OX=9606 GN=PARP8 PE=1 SV=1	26	97065	1	1	1	1	1.3	8.57	0.03
791	sp|Q71RC2|LARP4_HUMAN	La-related protein 4 OS=Homo sapiens OX=9606 GN=LARP4 PE=1 SV=3	26	81230	1	1	1	1	3	6.2	0.04
792	sp|Q8WUF5|IASPP_HUMAN	RelA-associated inhibitor OS=Homo sapiens OX=9606 GN=PPP1R13L PE=1 SV=4	26	89378	2	2	2	2	2.7	6.37	0.07
793	sp|A4D1E1|Z804B_HUMAN	Zinc finger protein 804B OS=Homo sapiens OX=9606 GN=ZNF804B PE=2 SV=2	26	155157	1	1	1	1	0.4	8.84	0.02
794	sp|Q9NQT5|EXOS3_HUMAN	Exosome complex component RRP40 OS=Homo sapiens OX=9606 GN=EXOSC3 PE=1 SV=3	26	30010	1	1	1	1	2.5	8.39	0.11
795	sp|P49736|MCM2_HUMAN	DNA replication licensing factor MCM2 OS=Homo sapiens OX=9606 GN=MCM2 PE=1 SV=4	26	102516	1	1	1	1	1.5	5.34	0.03
796	sp|Q9P2B2|FPRP_HUMAN	Prostaglandin F2 receptor negative regulator OS=Homo sapiens OX=9606 GN=PTGFRN PE=1 SV=2	26	99464	1	1	1	1	1.1	6.16	0.03
798	sp|Q15070|OXA1L_HUMAN	Mitochondrial inner membrane protein OXA1L OS=Homo sapiens OX=9606 GN=OXA1L PE=1 SV=3	26	48916	1	1	1	1	1.8	9.53	0.07
802	sp|Q8TAE8|G45IP_HUMAN	Growth arrest and DNA damage-inducible proteins-interacting protein 1 OS=Homo sapiens OX=9606 GN=GADD45GIP1 PE=1 SV=1	25	25425	1	1	1	1	9	10.03	0.13
803	sp|Q14789|GOGB1_HUMAN	Golgin subfamily B member 1 OS=Homo sapiens OX=9606 GN=GOLGB1 PE=1 SV=2	25	377215	1	1	1	1	0.3	4.96	0.01
804	sp|P56945|BCAR1_HUMAN	Breast cancer anti-estrogen resistance protein 1 OS=Homo sapiens OX=9606 GN=BCAR1 PE=1 SV=2	25	93542	1	1	1	1	1	5.41	0.04
805	sp|P51970|NDUA8_HUMAN	NADH dehydrogenase [ubiquinone] 1 alpha subcomplex subunit 8 OS=Homo sapiens OX=9606 GN=NDUFA8 PE=1 SV=3	25	20548	1	1	1	1	7.6	7.57	0.16
806	sp|Q9H2M9|RBGPR_HUMAN	Rab3 GTPase-activating protein non-catalytic subunit OS=Homo sapiens OX=9606 GN=RAB3GAP2 PE=1 SV=1	25	157482	1	1	1	1	0.5	5.4	0.02
807	sp|Q58DX5|NADL2_HUMAN	Inactive N-acetylated-alpha-linked acidic dipeptidase-like protein 2 OS=Homo sapiens OX=9606 GN=NAALADL2 PE=1 SV=3	25	89310	1	1	1	1	0.9	5.78	0.04
808	sp|O00264|PGRC1_HUMAN	Membrane-associated progesterone receptor component 1 OS=Homo sapiens OX=9606 GN=PGRMC1 PE=1 SV=3	25	21772	1	1	1	1	7.7	4.56	0.15
810	sp|O00154|BACH_HUMAN	Cytosolic acyl coenzyme A thioester hydrolase OS=Homo sapiens OX=9606 GN=ACOT7 PE=1 SV=3	25	42454	1	1	1	1	2.9	8.85	0.08
811	sp|Q9BSR8|YIPF4_HUMAN	Protein YIPF4 OS=Homo sapiens OX=9606 GN=YIPF4 PE=1 SV=1	25	27122	1	1	1	1	3.7	4.5	0.12
813	sp|Q9H254|SPTN4_HUMAN	Spectrin beta chain, non-erythrocytic 4 OS=Homo sapiens OX=9606 GN=SPTBN4 PE=1 SV=2	25	290005	1	1	1	1	0.3	5.72	0.01
814	sp|Q86X45|DAA11_HUMAN	Dynein axonemal assembly factor 11 OS=Homo sapiens OX=9606 GN=DNAAF11 PE=1 SV=3	25	54620	1	1	1	1	1.3	6.08	0.06
817	sp|P53804|TTC3_HUMAN	E3 ubiquitin-protein ligase TTC3 OS=Homo sapiens OX=9606 GN=TTC3 PE=1 SV=2	25	232860	1	1	1	1	0.7	7.53	0.01
818	sp|Q9UPW5|CBPC1_HUMAN	Cytosolic carboxypeptidase 1 OS=Homo sapiens OX=9606 GN=AGTPBP1 PE=1 SV=3	25	139786	1	1	1	1	1	5.78	0.02
819	sp|Q8N766|EMC1_HUMAN	ER membrane protein complex subunit 1 OS=Homo sapiens OX=9606 GN=EMC1 PE=1 SV=1	25	112145	1	1	1	1	1.3	7.38	0.03
820	sp|O95295|SNAPN_HUMAN	SNARE-associated protein Snapin OS=Homo sapiens OX=9606 GN=SNAPIN PE=1 SV=1	25	14922	1	1	1	1	7.4	9.35	0.23
821	sp|P37288|V1AR_HUMAN	Vasopressin V1a receptor OS=Homo sapiens OX=9606 GN=AVPR1A PE=1 SV=1	24	47567	1	1	1	1	1.4	9.48	0.07
822	sp|A6NFK2|GRCR2_HUMAN	Glutaredoxin domain-containing cysteine-rich protein 2 OS=Homo sapiens OX=9606 GN=GRXCR2 PE=3 SV=1	24	28779	1	1	1	1	2	6.26	0.12
823	sp|A1L167|U2QL1_HUMAN	Ubiquitin-conjugating enzyme E2Q-like protein 1 OS=Homo sapiens OX=9606 GN=UBE2QL1 PE=1 SV=2	24	18440	1	1	1	1	8.1	7.74	0.18
824	sp|Q7Z591|AKNA_HUMAN	Microtubule organization protein AKNA OS=Homo sapiens OX=9606 GN=AKNA PE=1 SV=2	24	155842	1	1	1	1	1.2	5.91	0.02
826	sp|P49756|RBM25_HUMAN	RNA-binding protein 25 OS=Homo sapiens OX=9606 GN=RBM25 PE=1 SV=3	24	100467	1	1	1	1	0.9	6.06	0.03
827	sp|Q14194|DPYL1_HUMAN	Dihydropyrimidinase-related protein 1 OS=Homo sapiens OX=9606 GN=CRMP1 PE=1 SV=1	24	62487	1	1	1	1	2.3	6.55	0.05
828	sp|P29218|IMPA1_HUMAN	Inositol monophosphatase 1 OS=Homo sapiens OX=9606 GN=IMPA1 PE=1 SV=1	24	30568	1	1	1	1	2.9	5.16	0.11
830	sp|Q13123|RED_HUMAN	Protein Red OS=Homo sapiens OX=9606 GN=IK PE=1 SV=3	24	65676	2	2	2	2	4.3	6.26	0.1
831	sp|Q05940|VMAT2_HUMAN	Synaptic vesicular amine transporter OS=Homo sapiens OX=9606 GN=SLC18A2 PE=1 SV=2	24	56246	1	1	1	1	1.8	5.69	0.06
833	sp|Q17RS7|GEN_HUMAN	Flap endonuclease GEN homolog 1 OS=Homo sapiens OX=9606 GN=GEN1 PE=1 SV=2	23	104700	1	1	1	1	1.8	8.04	0.03
834	sp|Q96QE5|TEFM_HUMAN	Transcription elongation factor, mitochondrial OS=Homo sapiens OX=9606 GN=TEFM PE=1 SV=1	23	41992	1	1	1	1	2.5	9.39	0.08
838	sp|P10075|GLI4_HUMAN	Zinc finger protein GLI4 OS=Homo sapiens OX=9606 GN=GLI4 PE=1 SV=2	23	42031	1	1	1	1	2.1	9.13	0.08
839	sp|P21359|NF1_HUMAN	Neurofibromin OS=Homo sapiens OX=9606 GN=NF1 PE=1 SV=2	23	322760	1	1	1	1	0.2	7.1	0.01
840	sp|Q969X2|SIA7F_HUMAN	Alpha-N-acetylgalactosaminide alpha-2,6-sialyltransferase 6 OS=Homo sapiens OX=9606 GN=ST6GALNAC6 PE=1 SV=1	23	38499	1	1	1	1	2.1	9.91	0.09
841	sp|Q5H9M0|PWP3B_HUMAN	PWWP domain-containing DNA repair factor 3B OS=Homo sapiens OX=9606 GN=PWWP3B PE=2 SV=1	23	80073	1	1	1	1	1.3	4.88	0.04
842	sp|Q9H7N4|SFR19_HUMAN	Splicing factor, arginine/serine-rich 19 OS=Homo sapiens OX=9606 GN=SCAF1 PE=1 SV=3	23	139814	1	1	1	1	1.1	9.31	0.02
843	sp|P49207|RL34_HUMAN	60S ribosomal protein L34 OS=Homo sapiens OX=9606 GN=RPL34 PE=1 SV=3	23	13513	1	1	1	1	6	11.48	0.25
845	sp|A0A075B6R9|KVD24_HUMAN	Probable non-functional immunoglobulin kappa variable 2D-24 OS=Homo sapiens OX=9606 GN=IGKV2D-24 PE=1 SV=1	23	13128	1	1	1	1	4.2	8.98	0.26
848	sp|Q6IE37|OVOS1_HUMAN	Ovostatin homolog 1 OS=Homo sapiens OX=9606 GN=OVOS1 PE=2 SV=2	22	136238	1	1	1	1	1.5	5.17	0.02
850	sp|Q8IYL2|TRM44_HUMAN	Probable tRNA (uracil-O(2)-)-methyltransferase OS=Homo sapiens OX=9606 GN=TRMT44 PE=1 SV=2	22	85944	1	1	1	1	1.7	6.98	0.04
851	sp|P10515|ODP2_HUMAN	Dihydrolipoyllysine-residue acetyltransferase component of pyruvate dehydrogenase complex, mitochondrial OS=Homo sapiens OX=9606 GN=DLAT PE=1 SV=3	22	69466	1	1	1	1	1.2	7.96	0.05
855	sp|O75352|MPU1_HUMAN	Mannose-P-dolichol utilization defect 1 protein OS=Homo sapiens OX=9606 GN=MPDU1 PE=1 SV=2	21	26906	1	1	1	1	4	9.13	0.12
857	sp|Q8NI27|THOC2_HUMAN	THO complex subunit 2 OS=Homo sapiens OX=9606 GN=THOC2 PE=1 SV=2	21	184541	1	1	1	1	0.3	8.67	0.02
858	sp|O14980|XPO1_HUMAN	Exportin-1 OS=Homo sapiens OX=9606 GN=XPO1 PE=1 SV=1	21	124447	1	1	1	1	1	5.71	0.03
859	sp|P15907|SIAT1_HUMAN	Beta-galactoside alpha-2,6-sialyltransferase 1 OS=Homo sapiens OX=9606 GN=ST6GAL1 PE=1 SV=1	21	47088	1	1	1	1	2.5	9.13	0.07
862	sp|Q49AM3|TTC31_HUMAN	Tetratricopeptide repeat protein 31 OS=Homo sapiens OX=9606 GN=TTC31 PE=1 SV=3	20	57753	1	1	1	1	1.9	8.52	0.06
864	sp|Q13017|RHG05_HUMAN	Rho GTPase-activating protein 5 OS=Homo sapiens OX=9606 GN=ARHGAP5 PE=1 SV=2	19	173834	1	1	1	1	0.7	6.18	0.02
865	sp|Q7Z4H8|PLGT3_HUMAN	Protein O-glucosyltransferase 3 OS=Homo sapiens OX=9606 GN=POGLUT3 PE=1 SV=2	19	58934	1	1	1	1	1.4	8.42	0.06
868	sp|P62306|RUXF_HUMAN	Small nuclear ribonucleoprotein F OS=Homo sapiens OX=9606 GN=SNRPF PE=1 SV=1	18	9776	1	1	1	1	15.1	4.7	0.36
869	sp|Q9NRD5|PICK1_HUMAN	PRKCA-binding protein OS=Homo sapiens OX=9606 GN=PICK1 PE=1 SV=2	17	47027	1	1	1	1	2.2	5.17	0.07
871	sp|O43286|B4GT5_HUMAN	Beta-1,4-galactosyltransferase 5 OS=Homo sapiens OX=9606 GN=B4GALT5 PE=1 SV=1	16	45318	1	1	1	1	1.8	8.21	0.07
872	sp|Q96CD2|COAC_HUMAN	Phosphopantothenoylcysteine decarboxylase OS=Homo sapiens OX=9606 GN=PPCDC PE=1 SV=2	16	22723	1	1	1	1	3.4	5.72	0.15
874	sp|Q9Y3D3|RT16_HUMAN	28S ribosomal protein S16, mitochondrial OS=Homo sapiens OX=9606 GN=MRPS16 PE=1 SV=1	14	15563	1	1	1	1	9.5	9.58	0.22
875	sp|Q9NRW7|VPS45_HUMAN	Vacuolar protein sorting-associated protein 45 OS=Homo sapiens OX=9606 GN=VPS45 PE=1 SV=1	14	65435	1	1	1	1	2.3	8.41	0.05
