# Supplementary material for: tRF-1:30-Gly-CCC-3 inhibits thyroid cancer via binding to PC and modulating metabolic reprogramming
Source: Life Sci Alliance. 2023 Dec 11;7(3):e202302285. doi: 10.26508/lsa.202302285 (PMC10713435; doi:10.26508/lsa.202302285)
Supplement: Supplementary file 9 [file LSA-2023-02285_SdataF6.xlsx]

## Sheet: shee1
Index	Compounds	Class	B8-1	B8-2	B8-3	B8-4	B8-5	B8-6	A8-1	A8-2	A8-3	A8-4	A8-5	A8-6	VIP	Pvalue	FDR	Fold_Change	Log2FC	Type
L-Aspartate	L-Aspartate	Amino Acid metabolomics	32543.94	31242.0	28323.66	22805.88	23997.42	28159.86	26981.94	22420.68	25957.62	26699.7	22139.64	31890.96	0.4179048961559399	0.41353861215123233	0.562412512525676	1.0703580114464335	0.09809342742034162	insig
Glutamine	Glutamine	Amino acid derivatives	15887.34	15527.7	14538.6	12904.8	13033.44	14079.18	13646.94	12028.14	12898.02	13538.7	12209.28	15269.34	0.6804076230190065	0.15968215837356248	0.25853301831910114	1.08016844238289	0.11125630502005479	insig
Tyrosine	Tyrosine	Amino acids	4093.578	4095.5759999999996	3524.55	2522.61	2773.554	3352.704	3333.69	2627.658	3218.2859999999996	3484.452	2747.7659999999996	4363.638	0.14608072880455175	0.7960341565477493	0.8041477384357589	1.029687355408134	0.04220635753302799	insig
L-Leucine	L-Leucine	Amino acids	15423.66	15583.26	14898.9	12935.34	13163.46	14582.34	14384.16	12712.74	13638.9	14068.56	12593.58	15627.96	0.43791653923277574	0.3850742159761087	0.545521805966154	1.0428909533049326	0.06058831476006315	insig
Lysine	Lysine	Amino acids	11971.56	11443.14	10800.18	9282.12	9629.88	10744.26	10938.78	10106.52	11076.3	11184.12	9977.7	12414.24	0.24564127513736622	0.5946789241482043	0.697209773139274	0.9721980965532105	-0.04067778538124634	insig
Threonine	Threonine	Amino acids	5409.7080000000005	5205.9	4843.548	4424.58	4430.028	5172.198	7244.58	6737.4	7285.68	7610.94	6653.46	8179.5	1.4431517059451255	1.5212594635924423e-5	1.6212159259107518e-4	0.6745575312343005	-0.5679866028081202	insig
L-Glutamic-acid	L-Glutamic-acid	Amino acids	68266.8	66666.0	63530.4	52366.68	55907.34	61573.2	63744.6	57296.7	61239.0	64356.0	56136.3	73368.0	0.1627658660461136	0.7226309424476122	0.7925629691360907	0.9791828374815162	-0.030349823312369458	insig
Serine	Serine	Amino acids	10038.06	9539.58	8994.24	7967.22	8106.0	8887.98	8396.34	7593.06	8311.8	8299.02	7391.4	9618.66	0.6498611192262627	0.18346029776501424	0.2835295510913856	1.0790723213011497	0.10979155999367614	insig
L-Alanine	L-Alanine	Amino acids	10503.06	10596.18	9304.5	7616.82	7571.16	9857.58	8909.1	8146.2	9234.78	9737.1	7850.4	10294.68	0.17884791059555388	0.7589800565244968	0.8041477384357589	1.0235736888215479	0.03361496818505285	insig
Itaconic-acid	Itaconic-acid	Amino acids	113.9142	103.4868	86.7396	72.8652	82.1454	91.8024	141.2514	116.6838	135.2364	141.3168	128.1684	137.2998	1.3414412535464308	3.3541549393700435e-4	0.0014255158492322685	0.6887293635679735	-0.5379909080989178	insig
L-citrulline	L-citrulline	Amino acids	1453.494	1339.08	1209.204	1005.012	1070.01	1125.84	1131.174	988.752	1108.086	1190.598	989.586	1388.04	0.37191753127280525	0.479249800440399	0.59953798591492935	1.0597983942876616	0.08378984665223459	insig
L-Cystine	L-Cystine	Amino acids	91.2612	87.7788	82.6014	58.56174	61.8324	79.7448	97.3914	86.6316	111.822	116.7492	93.5424	169.482	0.9996597590316062	0.03335704558077167	0.06671409116154334	0.6834926391902177	-0.5490022939411067	insig
L-Asparagine	L-Asparagine	Amino acids	19441.44	18681.42	16818.06	14902.68	15227.34	16847.82	16563.6	14628.66	16093.92	16675.32	14631.66	19070.34	0.3546386825765036	0.4937371648711183	0.59953798591492935	1.0435706277165984	0.061528243821525816	insig
cis-Aconitic-acid	cis-Aconitic-acid	Amino acids	126.7938	114.8274	96.6486	87.465	86.6706	99.5412	154.7058	129.25799999999998	139.425	142.3188	127.5942	160.0938	1.2822318691590857	8.188315302954185e-4	0.0025309338209131118	0.7170725979838659	-0.47980890699332723	insig
Malic-acid	Malic-acid	Amino acids	901.692	838.122	761.25	589.749	603.996	751.41	953.448	752.4960000000001	823.92	909.318	777.528	1137.3419999999999	0.8162754034419706	0.07903496122132771	0.1343594340762571	0.8304400106685552	-0.2680521403503706	insig
Arginine	Arginine	Amino acids	18986.88	20107.2	19117.08	18926.64	19124.58	19321.26	18395.22	18558.12	18837.6	18853.26	17277.78	18907.02	1.0153182504038178	0.030270842435010884	0.06432554017439814	1.0429006848388058	0.06060177692512549	insig
Ornithine	Ornithine	Amino acids	389.2812	378.0438	336.0888	264.7584	276.1146	323.0946	691.878	613.7280000000001	698.58	752.4	664.92	878.184	1.4627896073443931	1.9073128540126492e-5	1.6212159259107518e-4	0.4575635452788457	-1.1279559797038639	down
dAMP	dAMP	Nucleotide and Its metabolomics	0.0	64.1286	0.0	0.0	0.0	0.0	0.0	0.0	0.0	0.0	0.0	0.0	0.5167269165615309	0.36321746764912255	0.5369301695682681	Inf	Inf	insig
Cyclic-AMP	Cyclic-AMP	Nucleotide and Its metabolomics	0.520227	0.5044494	0.47479979999999994	0.357633	0.4128438	0.468696	0.548778	0.42915240000000004	0.4209414000000001	0.5039196	0.39325920000000003	0.5409228	0.20077149405722977	0.66642413943467	0.7552806913592927	0.9653417970009869	-0.05088824936582855	insig
Guanosine	Guanosine	Nucleotide and Its metabolomics	11.31708	10.033439999999999	9.57414	7.5336	8.694180000000001	9.8058	5.236086	3.959454	4.641966	4.396518	4.012283999999999	4.947042	1.4657154783461737	7.244704232975332e-5	3.518856341730875e-4	2.0945650315242514	1.066650677329795	up
Adenine	Adenine	Nucleotide and Its metabolomics	19.54776	16.64742	18.155160000000002	17.0664	15.9231	18.06486	18.371579999999998	16.093320000000002	17.82456	17.69376	16.179779999999997	18.219179999999998	0.10738971282954153	0.8041477384357589	0.8041477384357589	1.0097959249366129	0.014063760471944468	insig
Inosine	Inosine	Nucleotide and Its metabolomics	18.49554	17.86212	17.03976	13.32036	14.86992	17.21484	8.8095	8.33592	8.34468	8.641919999999999	7.51662	9.67188	1.4746517601087974	6.952279981055077e-5	3.518856341730875e-4	1.9252053564539098	0.9450123423977324	insig
Uracil	Uracil	Nucleotide and Its metabolomics	999.888	1000.53	1010.334	971.31	987.7560000000001	1006.584	946.3739999999999	907.8839999999999	932.262	935.3760000000001	914.502	861.2280000000001	1.3773877236626915	6.175435079935306e-4	0.0023329421413088936	1.0870877720674343	0.12046842906279158	insig
3-phenyllactic-acid	3-phenyllactic-acid	Organic Acid And Its Derivatives	12.55428	12.1062	10.531080000000001	8.82054	9.21954	10.92414	13.333079999999999	11.95398	13.518479999999998	13.63764	11.36622	14.649779999999998	1.050052673372659	0.013117237809526413	0.03185614896599272	0.8176962848706806	-0.2903630092689742	insig
Citric-acid	Citric-acid	Organic acid And Its derivatives	15.70386	16.006079999999997	19.826520000000002	13.67562	4.46991	14.707320000000001	60.5202	45.31374	58.10076	40.20528	55.9158	41.16666	1.4515757078799365	2.8874069922096083e-5	1.9634367547025335e-4	0.28015611984286426	-1.8356970871648142	down
Succinic-Acid	Succinic Acid	Organic acid And Its derivatives	38955.72	36998.94	35767.02	31242.9	32364.48	35322.36	39420.12	36058.26	38170.86	39226.2	35456.58	44581.38	0.8479303716173622	0.06338791414298348	0.11343100425586516	0.9044194966884688	-0.14493600209846394	insig
Alpha-Ketoglutaric-Acid	Alpha-Ketoglutaric-Acid	Organic acid And Its derivatives	4077.1620000000003	3692.058	3588.282	3090.066	3390.99	3681.57	2935.35	2759.652	2722.098	2960.472	2847.906	3160.086	1.2825689257456079	0.0022980693954322584	0.006511196620391399	1.2378159259026627	0.3077967890819311	insig
Lactate	Lactate	Organic acid And Its derivatives	1296.972	1264.86	1168.836	1043.79	1104.828	1158.732	750.4680000000001	677.4	728.712	750.7080000000001	675.4860000000001	856.212	1.4705971127772626	7.968022297749358e-6	1.3545637906173908e-4	1.585501283401209	0.664939045247372	insig
Argininosuccinic-acid	Argininosuccinic-acid	Organic acid And Its derivatives	276.8424	313.587	282.9834	235.8006	259.9584	320.5194	386.0724	331.7796	356.1804	352.3572	319.1592	428.4006	1.2043749320264503	0.0033267603496772036	0.008700757837617302	0.7772449533554001	-0.36355875069673776	insig
Fumaric-acid	Fumaric-acid	Organic acid And Its derivatives	1051.758	988.5239999999999	933.0419999999999	826.068	809.2919999999999	888.7560000000001	979.5060000000001	784.7339999999999	804.39	880.8660000000001	818.0160000000001	979.4939999999999	0.3796777834907104	0.44451757068485864	0.5812922078186613	1.0477289334145987	0.06726551362903238	insig
Oxaloacetate	Oxaloacetate	Organic acid And Its derivatives	47.5389	45.4035	7.20648	23.65626	0.0	0.0	90.6756	44.39328	20.68206	73.5594	91.125	41.56608	1.0008679654982235	0.02471776138761727	0.05602692581193248	0.3420018076172187	-1.547924144532021	down
Pyruvic-acid	Pyruvic-acid	Organic acid And Its derivatives	3460.6440000000002	3252.8759999999997	3098.6220000000003	2865.69	2942.022	3141.426	458.07599999999996	453.3282	442.5006	447.7188	429.4002	464.6292	1.5424120706501312	6.619365056865491e-7	2.2505841193342673e-5	6.959827544568979	2.799051558419182	up
D(+)-Glucose	D(+)-Glucose	Phosphate sugars	74374.2	72277.8	68920.2	56057.88	59991.06	73927.2	90774.0	87375.6	84574.2	91357.8	84765.0	87942.0	1.3554032448485513	7.940861066312434e-4	0.0025309338209131118	0.7698502587185827	-0.3773502361090814	insig
Glycerol-3-phosphate	Glycerol-3-phosphate	Phosphoric acids	25.21656	26.344620000000003	22.199579999999997	22.71288	23.184179999999998	21.99792	21.99192	18.710160000000002	21.31896	22.4115	21.02634	22.88484	0.9453595316225146	0.0409247867711676	0.07730237501220547	1.103721631257065	0.1423763570395677	insig
